# Supplementary material for: Aqua­bis(1H-imidazole-κN 3)bis­(4-methyl­benzoato)-κO;κO,O′-nickel(II)
Source: Acta Crystallogr Sect E Struct Rep Online. 2008 Apr 10;64(Pt 5):m648. doi: 10.1107/S1600536808009471 (PMC2961080; doi:10.1107/S1600536808009471)
Supplement: Supplementary file 1 [file e-64-0m648-sup1.cif]

##############################################################################
###                                                                        ###
###        Electronic paper (Acta Crystallographica Section E)             ###
###                                                                        ###
##############################################################################
#                                                                            #
# This CIF contains the data in a paper accepted for publication in Acta     #
# Crystallographica Section E. It conforms to the requirements of Notes      #
# for Authors for Section E, and has been peer reviewed under the auspices   #
# of the IUCr Commission on Journals.                                        #
#                                                                            #
# Full details of the Crystallographic Information File format               #
# are given in the paper "The Crystallographic Information File (CIF):       #
# a New Standard Archive File for Crystallography" by S. R. Hall, F. H.      #
# Allen and I. D. Brown [Acta Cryst. (1991), A47, 655-685].                  #
#                                                                            #
# The current version of the core CIF dictionary is obtainable from          #
# ftp://ftp.iucr.org/pub/cif_core.dic. The current version number is 2.4.    #
#                                                                            #
# Software is freely available for graphical display of the structure(s) in  #
# this CIF.  For information consult the CIF home page http://www.iucr.org/  #
# cif/home.html                                                              #
#                                                                            #
# This file may be used for bona fide research purposes within the           #
# scientific community so long as proper attribution is given to the journal # 
# article from which it was obtained.                                        #
#                                                                            #
##############################################################################
                                             
data_I
_audit_creation_method     SHELXL-97
_chemical_name_systematic
;
Aquabis(1H-imidazole-\kN^3^)bis(4-methylbenzoato)-\kO;\kO,O'-nickel(II)
;
_chemical_name_common     ?
_chemical_formula_moiety     'C22 H24 N4 Ni O5'
_chemical_formula_sum     'C22 H24 N4 Ni O5'
_chemical_formula_iupac     '[Ni (C8 H7 O2)2 (C3 H4 N2)2 (H2 O)]'
_chemical_formula_weight     483.16
_chemical_melting_point     ?
_symmetry_cell_setting     monoclinic
_symmetry_space_group_name_H-M     'P 21/n'
_symmetry_space_group_name_Hall     '-P 2yn'
loop_
    _symmetry_equiv_pos_as_xyz
    'x, y, z'
    '-x+1/2, y+1/2, -z+1/2'
    '-x, -y, -z'
    'x-1/2, -y-1/2, z-1/2'
_cell_length_a     18.9456(12)
_cell_length_b     5.8755(4)
_cell_length_c     20.3209(14)
_cell_angle_alpha     90.00
_cell_angle_beta     101.813(4)
_cell_angle_gamma     90.00
_cell_volume     2214.1(3)
_cell_formula_units_Z     4
_cell_measurement_reflns_used     3600
_cell_measurement_theta_min     1.36
_cell_measurement_theta_max     28
_cell_measurement_temperature     296(2)
_exptl_crystal_description     block
_exptl_crystal_colour     blue
_exptl_crystal_size_max     0.30
_exptl_crystal_size_mid     0.26
_exptl_crystal_size_min     0.25
_exptl_crystal_density_diffrn     1.449
_exptl_crystal_density_meas     ?
_exptl_crystal_density_method     'not measured'
_exptl_crystal_F_000     1008
_exptl_absorpt_coefficient_mu     0.918
_exptl_absorpt_correction_type     multi-scan
_exptl_absorpt_process_details     '(SADABS; Sheldrick, 1996)'
_exptl_absorpt_correction_T_min     0.7704
_exptl_absorpt_correction_T_max     0.8031
_exptl_special_details
;
;
_diffrn_ambient_temperature     296(2)
_diffrn_radiation_type     MoK\a
_diffrn_radiation_wavelength     0.71073
_diffrn_radiation_source     'fine-focus sealed tube'
_diffrn_radiation_monochromator     graphite
_diffrn_measurement_device_type     'Bruker APEXII area-detector'
_diffrn_measurement_method     '\f and \w'
_diffrn_detector_area_resol_mean     ?
_diffrn_reflns_number     20580
_diffrn_reflns_av_R_equivalents     0.0770
_diffrn_reflns_av_sigmaI/netI     0.0654
_diffrn_reflns_theta_min     1.65
_diffrn_reflns_theta_max     25.20
_diffrn_reflns_theta_full     25.20
_diffrn_measured_fraction_theta_max     0.950
_diffrn_measured_fraction_theta_full     0.950
_diffrn_reflns_limit_h_min     -22
_diffrn_reflns_limit_h_max     22
_diffrn_reflns_limit_k_min     -7
_diffrn_reflns_limit_k_max     7
_diffrn_reflns_limit_l_min     -22
_diffrn_reflns_limit_l_max     21
_diffrn_standards_number     0
_diffrn_standards_interval_count     0
_diffrn_standards_interval_time     0
_diffrn_standards_decay_%     ?
_refine_special_details
;
Refinement of <i>F</i>^2^ against ALL reflections. The weighted <i>R</i>-factor
<i>wR</i> and goodness of fit <i>S</i> are based on <i>F</i>^2^, conventional
<i>R</i>-factors <i>R</i> are based on <i>F</i>, with <i>F</i> set to zero for
negative <i>F</i>^2^. The threshold expression of <i>F</i>^2^ >
\s(<i>F</i>^2^) is used only for calculating <i>R</i>-factors(gt) <i>etc</i>.
and is not relevant to the choice of reflections for refinement.
<i>R</i>-factors based on <i>F</i>^2^ are statistically about twice as large
as those based on <i>F</i>, and <i>R</i>- factors based on ALL data will be
even larger.
;
_reflns_number_total     3776
_reflns_number_gt     2815
_reflns_threshold_expression     I>2\s(I)
_refine_ls_structure_factor_coef     Fsqd
_refine_ls_matrix_type     full
_refine_ls_R_factor_all     0.0825
_refine_ls_R_factor_gt     0.0603
_refine_ls_wR_factor_gt     0.1524
_refine_ls_wR_factor_ref     0.1709
_refine_ls_goodness_of_fit_ref     1.067
_refine_ls_restrained_S_all     1.067
_refine_ls_number_reflns     3776
_refine_ls_number_parameters     297
_refine_ls_number_restraints     3
_refine_ls_hydrogen_treatment     mixed
_refine_ls_weighting_scheme     calc
_refine_ls_weighting_details
         'calc w=1/[\s^2^(Fo^2^)+(0.1064P)^2^+0.0659P] where P=(Fo^2^+2Fc^2^)/3'
_atom_sites_solution_hydrogens     geom
_atom_sites_solution_primary     direct
_atom_sites_solution_secondary     difmap
_refine_ls_shift/su_max     0.001
_refine_ls_shift/su_mean     0.000
_refine_diff_density_max     1.019
_refine_diff_density_min     -0.713
_refine_ls_extinction_method     none
_refine_ls_extinction_coef     ?
loop_
    _atom_type_symbol
    _atom_type_description
    _atom_type_scat_dispersion_real
    _atom_type_scat_dispersion_imag
    _atom_type_scat_source
    'C' 'C' 0.0033 0.0016
                         'International Tables Vol C Tables 4.2.6.8 and 6.1.1.4'
    'H' 'H' 0.0000 0.0000
                         'International Tables Vol C Tables 4.2.6.8 and 6.1.1.4'
    'N' 'N' 0.0061 0.0033
                         'International Tables Vol C Tables 4.2.6.8 and 6.1.1.4'
    'O' 'O' 0.0106 0.0060
                         'International Tables Vol C Tables 4.2.6.8 and 6.1.1.4'
    'Ni' 'Ni' 0.3393 1.1124
                         'International Tables Vol C Tables 4.2.6.8 and 6.1.1.4'
_computing_data_collection     'APEX2 (Bruker, 2004)'
_computing_cell_refinement     'SAINT (Bruker, 2004)'
_computing_data_reduction     'SAINT (Bruker, 2004)'
_computing_structure_solution     'SHELXS97 (Sheldrick, 2008)'
_computing_structure_refinement     'SHELXL97 (Sheldrick, 2008)'
_computing_molecular_graphics     'XP in SHELXTL (Sheldrick, 2008)'
_computing_publication_material     'SHELXTL (Sheldrick, 2008)'
loop_
    _atom_site_type_symbol
    _atom_site_label
    _atom_site_fract_x
    _atom_site_fract_y
    _atom_site_fract_z
    _atom_site_U_iso_or_equiv
    _atom_site_adp_type
    _atom_site_calc_flag
    _atom_site_refinement_flags
    _atom_site_occupancy
    _atom_site_disorder_assembly
    _atom_site_disorder_group
    C C1 0.68032(18) 0.0732(7) 0.9997(2) 0.0328(10) Uani d . 1 . .
    C C2 0.72717(19) 0.1141(7) 1.0678(2) 0.0318(10) Uani d . 1 . .
    C C3 0.7618(2) 0.3198(8) 1.0827(2) 0.0434(12) Uani d . 1 . .
    H H3 0.7552 0.4352 1.0507 0.052 Uiso calc R 1 . .
    C C4 0.8066(2) 0.3558(9) 1.1451(3) 0.0515(13) Uani d . 1 . .
    H H4 0.8302 0.4949 1.1538 0.062 Uiso calc R 1 . .
    C C5 0.8171(2) 0.1911(9) 1.1943(3) 0.0450(12) Uani d . 1 . .
    C C6 0.7816(2) -0.0143(9) 1.1796(3) 0.0532(13) Uani d . 1 . .
    H H6 0.7875 -0.1286 1.2119 0.064 Uiso calc R 1 . .
    C C7 0.7377(2) -0.0515(8) 1.1177(3) 0.0473(12) Uani d . 1 . .
    H H7 0.7144 -0.1910 1.1090 0.057 Uiso calc R 1 . .
    C C8 0.8676(3) 0.2326(11) 1.2602(3) 0.0676(17) Uani d . 1 . .
    H H8A 0.9136 0.1655 1.2593 0.101 Uiso calc R 1 . .
    H H8B 0.8482 0.1655 1.2957 0.101 Uiso calc R 1 . .
    H H8C 0.8733 0.3935 1.2677 0.101 Uiso calc R 1 . .
    C C9 0.56235(18) 0.1063(7) 0.7571(2) 0.0291(9) Uani d . 1 . .
    C C10 0.51866(17) 0.0039(6) 0.6958(2) 0.0282(9) Uani d . 1 . .
    C C11 0.5069(2) 0.1198(8) 0.6345(2) 0.0402(11) Uani d . 1 . .
    H H11 0.5271 0.2633 0.6325 0.048 Uiso calc R 1 . .
    C C12 0.4665(2) 0.0269(8) 0.5775(2) 0.0463(12) Uani d . 1 . .
    H H12 0.4593 0.1088 0.5375 0.056 Uiso calc R 1 . .
    C C13 0.4360(2) -0.1874(8) 0.5782(3) 0.0442(12) Uani d . 1 . .
    C C14 0.4474(2) -0.3059(8) 0.6384(3) 0.0406(12) Uani d . 1 . .
    H H14 0.4271 -0.4496 0.6398 0.049 Uiso calc R 1 . .
    C C15 0.4884(2) -0.2135(7) 0.6964(2) 0.0351(11) Uani d . 1 . .
    H H15 0.4960 -0.2964 0.7362 0.042 Uiso calc R 1 . .
    C C16 0.3904(3) -0.2924(10) 0.5148(3) 0.0693(17) Uani d . 1 . .
    H H16A 0.4187 -0.3031 0.4807 0.104 Uiso calc R 1 . .
    H H16B 0.3490 -0.1985 0.4989 0.104 Uiso calc R 1 . .
    H H16C 0.3750 -0.4417 0.5249 0.104 Uiso calc R 1 . .
    C C17 0.49535(19) 0.5721(7) 0.8861(2) 0.0373(11) Uani d . 1 . .
    H H17 0.5079 0.7042 0.8660 0.045 Uiso calc R 1 . .
    C C18 0.4381(2) 0.5510(8) 0.9164(2) 0.0433(12) Uani d . 1 . .
    H H18 0.4047 0.6627 0.9210 0.052 Uiso calc R 1 . .
    C C19 0.4959(2) 0.2304(8) 0.9211(3) 0.0411(12) Uani d . 1 . .
    H H19 0.5083 0.0787 0.9301 0.049 Uiso calc R 1 . .
    C C20 0.7912(2) 0.2900(8) 0.8792(3) 0.0495(14) Uani d . 1 . .
    H H20 0.7947 0.3948 0.9140 0.059 Uiso calc R 1 . .
    C C21 0.7474(2) 0.0663(7) 0.7991(2) 0.0420(11) Uani d . 1 . .
    H H21 0.7152 -0.0160 0.7671 0.050 Uiso calc R 1 . .
    N N4 0.81940(17) 0.0528(6) 0.8074(2) 0.0467(10) Uani d . 1 . .
    H H22 0.8430 -0.0306 0.7846 0.056 Uiso calc R 1 . .
    N N1 0.53185(15) 0.3705(6) 0.88955(18) 0.0333(8) Uani d . 1 . .
    N N2 0.43972(17) 0.3329(7) 0.93841(19) 0.0413(10) Uani d . 1 . .
    H H2 0.4098 0.2716 0.9598 0.050 Uiso calc R 1 . .
    N N3 0.72811(16) 0.2084(5) 0.84118(19) 0.0322(9) Uani d . 1 . .
    C C22 0.8477(2) 0.1935(9) 0.8579(3) 0.0499(14) Uani d . 1 . .
    H H4A 0.8964 0.2199 0.8749 0.060 Uiso calc R 1 . .
    Ni Ni1 0.62851(2) 0.29313(8) 0.86285(3) 0.0263(2) Uani d . 1 . .
    O O1 0.67349(15) 0.2409(5) 0.95998(16) 0.0380(8) Uani d . 1 . .
    O O2 0.65064(15) -0.1153(5) 0.98695(15) 0.0437(8) Uani d . 1 . .
    O O3 0.57902(13) -0.0107(4) 0.80995(15) 0.0338(7) Uani d . 1 . .
    O O4 0.58228(13) 0.3134(4) 0.75769(15) 0.0300(7) Uani d . 1 . .
    O O1W 0.66137(13) 0.6312(5) 0.87438(15) 0.0344(7) Uani d D 1 . .
    H H1W 0.6334(14) 0.721(6) 0.887(2) 0.052 Uiso d D 1 . .
    H H2W 0.7005(9) 0.663(7) 0.896(2) 0.052 Uiso d D 1 . .
loop_
    _atom_site_aniso_label
    _atom_site_aniso_U_11
    _atom_site_aniso_U_22
    _atom_site_aniso_U_33
    _atom_site_aniso_U_12
    _atom_site_aniso_U_13
    _atom_site_aniso_U_23
    C1 0.0320(19) 0.036(2) 0.034(3) 0.0060(16) 0.0155(18) -0.002(2)
    C2 0.0314(18) 0.038(2) 0.027(3) 0.0003(17) 0.0100(17) 0.001(2)
    C3 0.049(2) 0.042(3) 0.036(3) -0.0022(19) 0.002(2) 0.009(2)
    C4 0.047(2) 0.053(3) 0.050(4) -0.008(2) 0.001(2) -0.005(3)
    C5 0.035(2) 0.069(3) 0.029(3) 0.005(2) 0.0035(19) 0.002(3)
    C6 0.054(3) 0.068(3) 0.035(3) 0.002(2) 0.001(2) 0.021(3)
    C7 0.048(2) 0.047(3) 0.046(3) -0.007(2) 0.006(2) 0.004(2)
    C8 0.050(3) 0.107(5) 0.043(4) 0.002(3) 0.001(3) 0.001(3)
    C9 0.0326(18) 0.026(2) 0.031(3) 0.0049(16) 0.0122(17) 0.001(2)
    C10 0.0306(18) 0.030(2) 0.026(3) 0.0001(15) 0.0104(16) 0.0001(19)
    C11 0.046(2) 0.034(2) 0.041(3) -0.0007(19) 0.011(2) -0.002(2)
    C12 0.057(3) 0.048(3) 0.032(3) 0.003(2) 0.005(2) 0.004(2)
    C13 0.036(2) 0.055(3) 0.042(3) -0.0048(19) 0.008(2) -0.012(3)
    C14 0.038(2) 0.040(3) 0.044(4) -0.0082(17) 0.008(2) -0.008(2)
    C15 0.039(2) 0.030(2) 0.038(3) -0.0015(16) 0.0107(19) -0.001(2)
    C16 0.070(3) 0.079(4) 0.057(5) -0.020(3) 0.008(3) -0.025(3)
    C17 0.036(2) 0.034(2) 0.044(3) -0.0018(16) 0.0125(18) -0.007(2)
    C18 0.036(2) 0.052(3) 0.045(3) 0.0025(19) 0.014(2) -0.013(2)
    C19 0.040(2) 0.042(3) 0.043(3) -0.0010(18) 0.010(2) 0.000(2)
    C20 0.034(2) 0.060(3) 0.056(4) -0.0034(19) 0.013(2) -0.016(3)
    C21 0.043(2) 0.036(2) 0.049(3) 0.0004(18) 0.015(2) -0.008(2)
    N4 0.0425(19) 0.045(2) 0.059(3) 0.0097(16) 0.0251(18) -0.005(2)
    N1 0.0318(16) 0.0358(19) 0.035(2) -0.0025(14) 0.0123(14) 0.0007(17)
    N2 0.0344(17) 0.058(3) 0.037(3) -0.0090(16) 0.0194(16) -0.006(2)
    N3 0.0329(16) 0.0297(18) 0.036(3) 0.0001(13) 0.0130(15) -0.0062(17)
    C22 0.034(2) 0.064(3) 0.055(4) 0.000(2) 0.016(2) -0.001(3)
    Ni1 0.0288(3) 0.0243(3) 0.0276(4) 0.00023(17) 0.0098(2) 0.0002(2)
    O1 0.0404(15) 0.0427(18) 0.030(2) 0.0005(12) 0.0042(13) 0.0050(14)
    O2 0.0580(17) 0.0408(18) 0.035(2) -0.0158(15) 0.0168(14) -0.0062(16)
    O3 0.0400(14) 0.0276(15) 0.032(2) -0.0014(11) 0.0030(12) 0.0030(14)
    O4 0.0374(14) 0.0249(15) 0.0286(19) -0.0026(11) 0.0090(12) 0.0007(13)
    O1W 0.0316(13) 0.0292(15) 0.044(2) -0.0014(12) 0.0124(13) -0.0067(14)
_geom_special_details
;
All e.s.d.'s (except the e.s.d. in the dihedral angle between two l.s. planes)
are estimated using the full covariance matrix. The cell e.s.d.'s are taken
into account individually in the estimation of e.s.d.'s in distances, angles
and torsion angles; correlations between e.s.d.'s in cell parameters are only
used when they are defined by crystal symmetry. An approximate (isotropic)
treatment of cell e.s.d.'s is used for estimating e.s.d.'s involving l.s.
planes.
;
loop_
    _geom_bond_atom_site_label_1
    _geom_bond_atom_site_label_2
    _geom_bond_site_symmetry_2
    _geom_bond_distance
    _geom_bond_publ_flag
    C1 O2 . 1.245(5) ?
    C1 O1 . 1.264(5) ?
    C1 C2 . 1.503(6) ?
    C2 C3 . 1.379(6) ?
    C2 C7 . 1.389(6) ?
    C3 C4 . 1.391(6) ?
    C3 H3 . 0.9300 ?
    C4 C5 . 1.376(7) ?
    C4 H4 . 0.9300 ?
    C5 C6 . 1.384(7) ?
    C5 C8 . 1.497(7) ?
    C6 C7 . 1.376(6) ?
    C6 H6 . 0.9300 ?
    C7 H7 . 0.9300 ?
    C8 H8A . 0.9600 ?
    C8 H8B . 0.9600 ?
    C8 H8C . 0.9600 ?
    C9 O3 . 1.260(5) ?
    C9 O4 . 1.274(5) ?
    C9 C10 . 1.475(6) ?
    C10 C11 . 1.396(6) ?
    C10 C15 . 1.401(5) ?
    C11 C12 . 1.365(6) ?
    C11 H11 . 0.9300 ?
    C12 C13 . 1.387(6) ?
    C12 H12 . 0.9300 ?
    C13 C14 . 1.385(7) ?
    C13 C16 . 1.526(7) ?
    C14 C15 . 1.383(6) ?
    C14 H14 . 0.9300 ?
    C15 H15 . 0.9300 ?
    C16 H16A . 0.9600 ?
    C16 H16B . 0.9600 ?
    C16 H16C . 0.9600 ?
    C17 C18 . 1.359(6) ?
    C17 N1 . 1.366(5) ?
    C17 H17 . 0.9300 ?
    C18 N2 . 1.356(6) ?
    C18 H18 . 0.9300 ?
    C19 N1 . 1.315(5) ?
    C19 N2 . 1.333(5) ?
    C19 H19 . 0.9300 ?
    C20 C22 . 1.359(6) ?
    C20 N3 . 1.370(5) ?
    C20 H20 . 0.9300 ?
    C21 N3 . 1.300(5) ?
    C21 N4 . 1.342(5) ?
    C21 H21 . 0.9300 ?
    N4 C22 . 1.341(6) ?
    N4 H22 . 0.8600 ?
    N1 Ni1 . 2.065(3) ?
    N2 H2 . 0.8600 ?
    N3 Ni1 . 2.084(3) ?
    C22 H4A . 0.9300 ?
    Ni1 O1 . 2.007(3) ?
    Ni1 O1W . 2.081(3) ?
    Ni1 O4 . 2.140(3) ?
    Ni1 O3 . 2.193(3) ?
    O1W H1W . 0.826(10) ?
    O1W H2W . 0.805(10) ?
loop_
    _geom_angle_atom_site_label_1
    _geom_angle_atom_site_label_2
    _geom_angle_atom_site_label_3
    _geom_angle_site_symmetry_1
    _geom_angle_site_symmetry_3
    _geom_angle
    _geom_angle_publ_flag
    O2 C1 O1 . . 125.3(4) ?
    O2 C1 C2 . . 119.4(4) ?
    O1 C1 C2 . . 115.3(4) ?
    C3 C2 C7 . . 117.6(4) ?
    C3 C2 C1 . . 120.4(4) ?
    C7 C2 C1 . . 121.9(4) ?
    C2 C3 C4 . . 120.5(4) ?
    C2 C3 H3 . . 119.8 ?
    C4 C3 H3 . . 119.8 ?
    C5 C4 C3 . . 121.7(5) ?
    C5 C4 H4 . . 119.1 ?
    C3 C4 H4 . . 119.1 ?
    C4 C5 C6 . . 117.7(4) ?
    C4 C5 C8 . . 120.3(5) ?
    C6 C5 C8 . . 121.9(5) ?
    C7 C6 C5 . . 120.8(5) ?
    C7 C6 H6 . . 119.6 ?
    C5 C6 H6 . . 119.6 ?
    C6 C7 C2 . . 121.7(4) ?
    C6 C7 H7 . . 119.2 ?
    C2 C7 H7 . . 119.2 ?
    C5 C8 H8A . . 109.5 ?
    C5 C8 H8B . . 109.5 ?
    H8A C8 H8B . . 109.5 ?
    C5 C8 H8C . . 109.5 ?
    H8A C8 H8C . . 109.5 ?
    H8B C8 H8C . . 109.5 ?
    O3 C9 O4 . . 119.4(4) ?
    O3 C9 C10 . . 119.8(4) ?
    O4 C9 C10 . . 120.8(4) ?
    C11 C10 C15 . . 117.5(4) ?
    C11 C10 C9 . . 120.9(4) ?
    C15 C10 C9 . . 121.6(4) ?
    C12 C11 C10 . . 121.4(4) ?
    C12 C11 H11 . . 119.3 ?
    C10 C11 H11 . . 119.3 ?
    C11 C12 C13 . . 121.1(5) ?
    C11 C12 H12 . . 119.4 ?
    C13 C12 H12 . . 119.4 ?
    C14 C13 C12 . . 118.4(4) ?
    C14 C13 C16 . . 120.1(5) ?
    C12 C13 C16 . . 121.5(5) ?
    C15 C14 C13 . . 120.9(4) ?
    C15 C14 H14 . . 119.5 ?
    C13 C14 H14 . . 119.5 ?
    C14 C15 C10 . . 120.6(4) ?
    C14 C15 H15 . . 119.7 ?
    C10 C15 H15 . . 119.7 ?
    C13 C16 H16A . . 109.5 ?
    C13 C16 H16B . . 109.5 ?
    H16A C16 H16B . . 109.5 ?
    C13 C16 H16C . . 109.5 ?
    H16A C16 H16C . . 109.5 ?
    H16B C16 H16C . . 109.5 ?
    C18 C17 N1 . . 109.9(4) ?
    C18 C17 H17 . . 125.1 ?
    N1 C17 H17 . . 125.1 ?
    N2 C18 C17 . . 105.6(4) ?
    N2 C18 H18 . . 127.2 ?
    C17 C18 H18 . . 127.2 ?
    N1 C19 N2 . . 111.5(4) ?
    N1 C19 H19 . . 124.2 ?
    N2 C19 H19 . . 124.2 ?
    C22 C20 N3 . . 109.1(4) ?
    C22 C20 H20 . . 125.4 ?
    N3 C20 H20 . . 125.4 ?
    N3 C21 N4 . . 111.7(4) ?
    N3 C21 H21 . . 124.1 ?
    N4 C21 H21 . . 124.1 ?
    C22 N4 C21 . . 107.3(4) ?
    C22 N4 H22 . . 126.4 ?
    C21 N4 H22 . . 126.4 ?
    C19 N1 C17 . . 105.1(3) ?
    C19 N1 Ni1 . . 124.4(3) ?
    C17 N1 Ni1 . . 130.1(3) ?
    C19 N2 C18 . . 107.8(4) ?
    C19 N2 H2 . . 126.1 ?
    C18 N2 H2 . . 126.1 ?
    C21 N3 C20 . . 105.4(3) ?
    C21 N3 Ni1 . . 132.9(3) ?
    C20 N3 Ni1 . . 121.3(3) ?
    N4 C22 C20 . . 106.5(4) ?
    N4 C22 H4A . . 126.8 ?
    C20 C22 H4A . . 126.8 ?
    O1 Ni1 N1 . . 89.78(13) ?
    O1 Ni1 O1W . . 88.76(12) ?
    N1 Ni1 O1W . . 91.21(12) ?
    O1 Ni1 N3 . . 87.18(13) ?
    N1 Ni1 N3 . . 176.89(14) ?
    O1W Ni1 N3 . . 89.37(11) ?
    O1 Ni1 O4 . . 174.26(11) ?
    N1 Ni1 O4 . . 92.66(12) ?
    O1W Ni1 O4 . . 96.38(11) ?
    N3 Ni1 O4 . . 90.32(12) ?
    O1 Ni1 O3 . . 114.23(12) ?
    N1 Ni1 O3 . . 89.70(12) ?
    O1W Ni1 O3 . . 157.00(12) ?
    N3 Ni1 O3 . . 90.96(11) ?
    O4 Ni1 O3 . . 60.62(10) ?
    C1 O1 Ni1 . . 135.7(3) ?
    C9 O3 Ni1 . . 88.9(2) ?
    C9 O4 Ni1 . . 90.9(2) ?
    Ni1 O1W H1W . . 116(3) ?
    Ni1 O1W H2W . . 120(3) ?
    H1W O1W H2W . . 104.8(17) ?
loop_
    _geom_hbond_atom_site_label_D
    _geom_hbond_atom_site_label_H
    _geom_hbond_atom_site_label_A
    _geom_hbond_site_symmetry_A
    _geom_hbond_distance_DH
    _geom_hbond_distance_HA
    _geom_hbond_distance_DA
    _geom_hbond_angle_DHA
    O1W H1W O3 1_565 0.826(10) 2.31(4) 2.782(4) 116(4)
    O1W H1W O2 1_565 0.826(10) 2.21(3) 2.772(4) 126(3)
    N2 H2 O2 3_657 0.86 1.96 2.816(5) 174.6
    N4 H22 O4 2_646 0.86 2.02 2.865(4) 167.1
data_global
_journal_date_recd_electronic     2008-04-04
_journal_date_accepted     2008-04-07
_journal_name_full     'Acta Crystallographica, Section E'
_journal_year     2008
_journal_volume     64
_journal_issue      5
_journal_page_first     m648
_journal_page_last     m648
_journal_paper_category     QM
_journal_coeditor_code     NG2442
_publ_contact_author_name     'Wen-Dong,Song'
_publ_contact_author_address
;
College of Science,Guang Dong Ocean University,
Zhan jiang 524088
People's Republic of China
;
_publ_contact_author_email     songwd60@126.com
_publ_contact_author_fax     '86 0759 2383636'
_publ_contact_author_phone     '86 0759 2383559'
_publ_section_title
;\
Aquabis(1<i>H</i>-imidazole-\k<i>N</i>^3^)bis(4-methylbenzoato)-\k<i>O</i>;\
\k<i>O</i>,<i>O</i>'-nickel(II)
;
loop_
    _publ_author_name
    _publ_author_footnote
    _publ_author_address
    'Wen-Dong Song' .
;
College of Science, Guang Dong Ocean University,
Zhanjiang 524088
People's Republic of China
;
    'Run-Zhen Fan' .
;
College of Science, Guang Dong Ocean University,
Zhanjiang 524088
People's Republic of China
;
    'Hong-Mian Wu' .
;
College of Food Science and Technology
Guang Dong Ocean University
Zhanjiang 524088
People's Republic of China
;
