# Supplementary material for: Aqua­bis(1H-imidazole-κN 3)bis­(4-methyl­benzoato)-κO;κO,O′-nickel(II)
Source: Acta Crystallogr Sect E Struct Rep Online. 2008 Apr 10;64(Pt 5):m648. doi: 10.1107/S1600536808009471 (PMC2961080; doi:10.1107/S1600536808009471)
Supplement: Supplementary file 2 [file e-64-0m648-Isup2.hkl]

# 
# h,k,l, Fc-squared, Fo-squared, sigma(Fo-squared) and status flag 
# 
data_I
_shelx_title ' 11 in P2(1)/n' 
_shelx_refln_list_code          4 
_shelx_F_calc_maximum      417.30 
_exptl_crystal_F_000      1000.00 
_reflns_d_resolution_high  0.8346 
 
loop_ 
 _symmetry_equiv_pos_as_xyz 
 'x, y, z' 
 '-x+1/2, y+1/2, -z+1/2' 
 '-x, -y, -z' 
 'x-1/2, -y-1/2, z-1/2' 
 
_cell_length_a    18.9456 
_cell_length_b     5.8755 
_cell_length_c    20.3209 
_cell_angle_alpha  90.000 
_cell_angle_beta  101.813 
_cell_angle_gamma  90.000 
 
_shelx_F_squared_multiplier     1.000 
 
loop_ 
 _refln_index_h 
 _refln_index_k 
 _refln_index_l 
 _refln_F_squared_calc 
 _refln_F_squared_meas 
 _refln_F_squared_sigma 
 _refln_observed_status 
   2   0   0       40.84       55.19     10.85 o 
   4   0   0       91.30       77.45     15.44 o 
   6   0   0     2578.59     2415.72     95.36 o 
   8   0   0     1749.71     1860.01     69.62 o 
  10   0   0     1364.93     1357.28     54.89 o 
  12   0   0       13.92       23.74     13.02 o 
  14   0   0     1263.12     1185.58     67.10 o 
  16   0   0     2879.94     3174.02    182.76 o 
  18   0   0        4.63        1.01     19.83 o 
  20   0   0      943.52     1150.69     77.66 o 
  22   0   0      150.23      128.96     33.32 o 
   1   1   0        1.00        1.71      5.34 o 
   2   1   0     7609.30     4917.36    305.74 o 
   3   1   0     1560.62     1241.68     46.83 o 
   4   1   0    11977.96    14208.88    430.63 o 
   5   1   0     1814.83     1914.92     49.76 o 
   6   1   0     1277.36      965.71     26.19 o 
   7   1   0      853.30      809.17     24.11 o 
   8   1   0      184.77      300.49     20.72 o 
   9   1   0      337.89      417.00     17.08 o 
  10   1   0     4116.19     4151.05    111.60 o 
  11   1   0       22.94       29.94      7.38 o 
  12   1   0       29.49        8.19      9.16 o 
  13   1   0      433.90      468.28     26.18 o 
  14   1   0      925.51      878.38     39.29 o 
  15   1   0      164.06      148.18     16.91 o 
  16   1   0       11.23        9.95     12.27 o 
  17   1   0       14.57       14.75     13.23 o 
  18   1   0     1872.71     1754.95     88.66 o 
  19   1   0       57.48       37.51     16.87 o 
  20   1   0       56.51       29.26     15.54 o 
  21   1   0       17.17       39.35     16.40 o 
   0   2   0    16652.38    19694.50   1159.63 o 
   1   2   0      194.79      238.52     25.74 o 
   2   2   0       28.54       29.78      6.01 o 
   3   2   0     2560.43     2468.04     69.05 o 
   4   2   0    10784.56    12630.98    336.66 o 
   5   2   0       28.86       27.67      5.46 o 
   6   2   0      716.10      749.05     23.76 o 
   7   2   0     1888.08     1905.79     51.52 o 
   8   2   0     3497.98     3704.72     95.32 o 
   9   2   0     1143.88     1096.64     32.07 o 
  10   2   0       33.83       23.69      7.74 o 
  11   2   0     1803.21     1742.02     57.58 o 
  12   2   0     1882.52     2053.32     66.86 o 
  13   2   0      638.92      728.53     32.37 o 
  14   2   0      346.74      244.28     19.03 o 
  15   2   0        0.40       12.88     10.98 o 
  16   2   0      930.58      979.57     40.30 o 
  17   2   0      226.39      219.55     26.25 o 
  18   2   0        7.91        7.24     12.96 o 
  19   2   0      251.25      224.65     21.86 o 
  20   2   0      157.99      186.44     21.70 o 
  21   2   0      174.26      184.57     22.94 o 
   1   3   0     7041.16     7402.58    255.63 o 
   2   3   0     5060.40     4800.78    169.18 o 
   3   3   0      520.07      475.17     41.43 o 
   4   3   0      656.05      776.39     29.78 o 
   5   3   0     5639.65     5983.78    164.27 o 
   6   3   0     3079.21     2912.75     84.06 o 
   7   3   0     1478.44     1620.78     49.83 o 
   8   3   0      234.91      212.91     17.97 o 
   9   3   0      116.14      147.09     13.54 o 
  10   3   0      283.71      256.06     17.56 o 
  11   3   0      428.42      424.54     23.21 o 
  12   3   0       48.17       42.51     12.43 o 
  13   3   0      407.81      386.92     24.04 o 
  14   3   0      170.67      143.83     16.90 o 
  15   3   0       88.47       78.32     15.08 o 
  16   3   0        0.71       -1.82     12.83 o 
  17   3   0       51.32       47.73     15.30 o 
  18   3   0      161.21      166.10     20.86 o 
  19   3   0      494.98      480.81     35.72 o 
  20   3   0       72.03       95.39     19.78 o 
   0   4   0     1022.43     1366.78     83.18 o 
   1   4   0     1531.49     1598.07     65.71 o 
   2   4   0       34.21       21.05     11.92 o 
   3   4   0      573.07      534.77     29.49 o 
   4   4   0      348.53      379.11     25.07 o 
   5   4   0     1170.10     1078.01     62.96 o 
   6   4   0       29.51       17.20     10.41 o 
   7   4   0      998.32      933.30     64.90 o 
   8   4   0      655.27      674.72     35.09 o 
   9   4   0      248.81      230.47     21.17 o 
  10   4   0      189.88      140.12     15.40 o 
  11   4   0      475.20      411.25     24.79 o 
  12   4   0      240.18      286.03     26.99 o 
  13   4   0      224.81      255.58     24.14 o 
  14   4   0       22.14       18.52     13.29 o 
  15   4   0      447.05      400.75     27.58 o 
  16   4   0      182.40      198.01     23.54 o 
  17   4   0      395.72      451.84     42.52 o 
  18   4   0       32.62       55.92     20.25 o 
   1   5   0      782.35      749.23     42.17 o 
   2   5   0      346.44      338.73     27.68 o 
   3   5   0     2306.93     2256.85    110.45 o 
   4   5   0      416.75      484.03     34.27 o 
   5   5   0     1644.38     1576.46     79.87 o 
   6   5   0       91.97       71.90     19.70 o 
   7   5   0      510.15      431.93     35.88 o 
   8   5   0      100.60       45.70     19.54 o 
   9   5   0       45.11       51.95     23.17 o 
  10   5   0       21.91       38.06     21.83 o 
  11   5   0      829.76      884.14     76.57 o 
  12   5   0       23.68      -12.53     22.47 o 
  13   5   0      261.65      183.48     42.07 o 
  14   5   0       23.76       18.09     22.99 o 
  15   5   0      648.47      620.10     58.72 o 
   0   6   0       31.23       26.80     33.45 o 
   1   6   0      561.06      517.66     47.80 o 
   2   6   0       62.15       42.40     23.99 o 
   3   6   0      889.57      854.00     56.13 o 
   4   6   0       29.75       58.82     23.24 o 
   5   6   0      117.04      121.71     33.94 o 
   6   6   0      191.44      164.07     37.21 o 
   7   6   0      595.60      512.26     84.74 o 
   8   6   0       67.40       31.56     30.30 o 
   9   6   0      219.00      230.32     41.00 o 
  10   6   0        2.39       50.84     26.38 o 
  11   6   0       34.97       12.60     26.66 o 
   1   7   0      386.07      432.91     85.70 o 
   2   7   0       48.23       -8.93     25.75 o 
 -21   0   1      211.85      231.26     37.51 o 
 -19   0   1      650.40      753.16     73.46 o 
 -17   0   1        3.67      -20.67     16.11 o 
 -15   0   1       21.14       46.31     17.99 o 
 -13   0   1      712.88      638.43     43.46 o 
 -11   0   1      779.86      963.33     43.11 o 
  -9   0   1     1372.21     1380.02     54.10 o 
  -7   0   1     8876.46    10498.44    364.43 o 
  -5   0   1     2744.80     2364.85    107.74 o 
  -3   0   1    28030.47    34203.83   2101.20 o 
   1   0   1    32259.63    33261.54   3008.01 o 
   3   0   1       10.75        3.69      3.94 o 
   5   0   1     5269.15     6136.30    266.93 o 
   7   0   1     1117.13     1187.45     48.09 o 
   9   0   1      714.42      768.57     35.09 o 
  11   0   1     1005.45     1078.10     70.39 o 
  13   0   1      171.68      196.91     24.76 o 
  15   0   1      622.50      576.23     63.78 o 
  17   0   1     2121.20     2531.09    124.79 o 
  19   0   1      239.02      195.76     40.66 o 
  21   0   1      536.10      536.10     58.84 o 
 -22   1   1        0.36        4.57     16.97 o 
 -21   1   1      915.81      807.60     42.99 o 
 -20   1   1      183.54      176.92     21.98 o 
 -19   1   1     1376.65     1450.44     60.76 o 
 -18   1   1        1.24        2.87     13.86 o 
 -17   1   1     1173.91     1139.11     74.49 o 
 -16   1   1      462.35      515.00     34.98 o 
 -15   1   1      134.08      135.87     18.26 o 
 -14   1   1      128.68      115.51     14.62 o 
 -13   1   1      972.70      811.65     36.12 o 
 -12   1   1      812.94      952.31     52.30 o 
 -11   1   1        3.39        5.28      5.99 o 
 -10   1   1      121.60       74.68      7.96 o 
  -9   1   1     4522.20     4054.97    108.49 o 
  -8   1   1      682.46      688.28     22.06 o 
  -7   1   1        2.89        0.57      3.79 o 
  -6   1   1     3436.20     3168.39     76.92 o 
  -5   1   1     8946.40     6945.56    170.67 o 
  -4   1   1     7966.19     7391.13    225.86 o 
  -3   1   1    16217.44    19473.80   1180.79 o 
  -2   1   1     9256.37     9200.24    788.52 o 
   1   1   1      207.02      261.00     22.08 o 
   2   1   1    14737.08    12624.47    484.33 o 
   3   1   1       17.60       10.80      4.15 o 
   4   1   1     1460.27     1365.33     47.84 o 
   5   1   1       97.22      155.13      8.67 o 
   6   1   1      380.33      376.83     13.61 o 
   7   1   1     1295.87      966.82     29.07 o 
   8   1   1     1229.05     1365.50     39.95 o 
   9   1   1      150.08      230.31     15.70 o 
  10   1   1       55.47       47.36      7.71 o 
  11   1   1     4351.57     4108.52    122.52 o 
  12   1   1       62.52       69.03     12.50 o 
  13   1   1       53.95       57.62     12.04 o 
  14   1   1        0.27       -7.39     10.26 o 
  15   1   1     1689.90     1655.08     62.24 o 
  16   1   1        1.03       24.11     12.85 o 
  17   1   1        7.23       23.58     13.69 o 
  18   1   1        4.28        5.61     14.42 o 
  19   1   1     1657.62     1544.66     59.92 o 
  20   1   1      144.99      143.22     20.46 o 
  21   1   1      731.27      836.32     67.32 o 
 -21   2   1      113.60      115.84     20.10 o 
 -20   2   1      445.93      521.51     40.77 o 
 -19   2   1      325.84      384.83     30.31 o 
 -18   2   1       88.94       68.58     18.55 o 
 -17   2   1       53.52       38.20     13.20 o 
 -16   2   1      476.80      476.22     28.25 o 
 -15   2   1       85.28      107.19     14.49 o 
 -14   2   1       14.25        5.73     10.20 o 
 -13   2   1      458.98      428.20     27.24 o 
 -12   2   1     1190.25     1195.99     44.39 o 
 -11   2   1     1554.47     1640.39     54.28 o 
 -10   2   1     1064.72     1021.59     33.99 o 
  -9   2   1      252.47      297.90     14.59 o 
  -8   2   1     2295.88     2370.46     65.97 o 
  -7   2   1    10200.48    11455.42    281.00 o 
  -6   2   1     4705.07     4308.88    113.27 o 
  -5   2   1     1781.50     1716.87     47.70 o 
  -4   2   1     1266.75     1027.07     33.42 o 
  -3   2   1      918.93     1004.56     33.96 o 
  -2   2   1     1919.77     2034.93     68.22 o 
  -1   2   1      243.76      225.00     17.54 o 
   0   2   1      775.70      711.88     36.33 o 
   1   2   1     4162.58     5391.27    229.96 o 
   2   2   1      139.52      141.19      9.24 o 
   3   2   1      767.93      606.72     19.11 o 
   4   2   1     6985.47     6890.12    177.04 o 
   5   2   1     1592.98     1792.39     49.97 o 
   6   2   1     1055.10      959.30     32.58 o 
   7   2   1       20.57       16.11      5.28 o 
   8   2   1      341.73      371.63     15.42 o 
   9   2   1     2245.52     2588.41     66.28 o 
  10   2   1      161.62      148.55     12.79 o 
  11   2   1        0.62       -2.19      7.99 o 
  12   2   1      948.16     1008.03     42.02 o 
  13   2   1     2888.92     3130.56     96.96 o 
  14   2   1      250.67      271.59     20.33 o 
  15   2   1       94.05       80.67     13.94 o 
  16   2   1      292.46      252.87     20.50 o 
  17   2   1       12.20       16.73     12.70 o 
  18   2   1      488.57      538.11     30.72 o 
  19   2   1      143.07      101.99     19.17 o 
  20   2   1      221.37      175.90     21.62 o 
  21   2   1      523.76      616.99     47.16 o 
 -20   3   1       55.63       31.80     17.38 o 
 -19   3   1      250.72      275.70     26.35 o 
 -18   3   1      440.20      485.35     31.21 o 
 -17   3   1      245.95      216.78     21.66 o 
 -16   3   1        7.26       12.03     13.12 o 
 -15   3   1      180.54      255.12     25.96 o 
 -14   3   1       29.79       13.24     11.23 o 
 -13   3   1      293.04      251.41     19.50 o 
 -12   3   1      101.31       92.67     13.34 o 
 -11   3   1      271.01      276.66     25.49 o 
 -10   3   1      744.60      667.79     29.59 o 
  -9   3   1     1418.32     1253.83     44.40 o 
  -8   3   1      138.93      109.77     12.40 o 
  -7   3   1       11.61        5.33      6.68 o 
  -6   3   1      598.11      464.38     22.99 o 
  -5   3   1     6380.37     6032.12    174.55 o 
  -4   3   1     1689.73     1929.33     63.89 o 
  -3   3   1     3857.06     4567.94    149.10 o 
  -2   3   1     5082.26     5293.22    185.08 o 
  -1   3   1     3795.01     3247.97    117.19 o 
   0   3   1     3070.29     3232.15    116.72 o 
   1   3   1      125.06      129.32     14.08 o 
   2   3   1     3417.41     3932.01    152.99 o 
   3   3   1     4187.15     3697.20    109.65 o 
   4   3   1       11.72       10.56      6.40 o 
   5   3   1     1489.02     1952.95     58.24 o 
   6   3   1     1710.71     1760.61     50.92 o 
   7   3   1     2052.60     1854.87     59.39 o 
   8   3   1      195.28      212.62     17.09 o 
   9   3   1       45.15       29.36      9.01 o 
  10   3   1      277.67      361.13     30.21 o 
  11   3   1       38.32        8.00      9.38 o 
  12   3   1      405.52      420.20     25.07 o 
  13   3   1      140.08      173.55     17.18 o 
  14   3   1      105.32       88.19     14.92 o 
  15   3   1       46.21       46.82     13.71 o 
  16   3   1     1778.29     1756.47     64.98 o 
  17   3   1       26.91       21.53     15.18 o 
  18   3   1       21.85       16.58     15.79 o 
  19   3   1      249.38      200.55     22.13 o 
 -18   4   1        0.63       -4.19     17.69 o 
 -17   4   1        2.29       -1.06     17.17 o 
 -16   4   1     1376.56     1597.46     66.66 o 
 -15   4   1      329.72      343.09     27.88 o 
 -14   4   1       86.15       53.26     15.99 o 
 -13   4   1       15.50       -2.44     13.43 o 
 -12   4   1       56.87       78.09     15.65 o 
 -11   4   1       16.85       41.60     13.38 o 
 -10   4   1      336.26      291.46     22.38 o 
  -9   4   1      259.94      210.90     21.74 o 
  -8   4   1     1410.15     1329.46     55.12 o 
  -7   4   1      670.37      829.02     66.92 o 
  -6   4   1     1232.06     1255.02     78.74 o 
  -5   4   1        2.07        2.96     11.08 o 
  -4   4   1     1177.19     1054.30     45.53 o 
  -3   4   1      123.23      136.77     16.97 o 
  -2   4   1     1063.61      982.42     49.42 o 
  -1   4   1      353.79      341.01     24.48 o 
   0   4   1     5088.97     5303.56    188.72 o 
   1   4   1      277.42      263.75     33.32 o 
   2   4   1      159.38      121.41     14.98 o 
   3   4   1        0.89       -3.20      9.59 o 
   4   4   1      422.80      390.14     24.96 o 
   5   4   1      514.61      529.32     67.54 o 
   6   4   1     1186.10     1165.70     52.93 o 
   7   4   1      158.38      137.12     27.48 o 
   8   4   1       74.29       85.17     14.96 o 
   9   4   1      124.83      119.09     22.61 o 
  10   4   1      279.97      310.64     28.00 o 
  11   4   1      311.47      232.42     19.67 o 
  12   4   1      274.26      248.26     20.27 o 
  13   4   1      113.94      107.39     16.68 o 
  14   4   1      423.41      464.92     40.83 o 
  15   4   1      169.51      165.99     20.18 o 
  16   4   1      307.46      336.53     36.04 o 
  17   4   1      484.61      600.72     39.37 o 
  18   4   1      372.21      459.99     37.86 o 
 -15   5   1       96.60       99.88     28.26 o 
 -14   5   1      550.07      541.74     48.56 o 
 -13   5   1        0.67       10.00     19.43 o 
 -12   5   1      246.09      276.09     33.14 o 
 -11   5   1      579.02      646.17     49.86 o 
 -10   5   1      817.07      788.50     67.44 o 
  -9   5   1        3.74       -5.08     17.44 o 
  -8   5   1      162.21      156.02     24.22 o 
  -7   5   1      760.05      773.13     52.30 o 
  -6   5   1     1259.42     1295.02     67.41 o 
  -5   5   1      413.42      470.77     44.11 o 
  -4   5   1     1186.20     1369.75     63.14 o 
  -3   5   1        0.01       -0.34     13.63 o 
  -2   5   1     1376.11     1350.01     61.90 o 
  -1   5   1       64.54       55.93     16.62 o 
   0   5   1      735.34      869.66     52.50 o 
   1   5   1      457.87      547.39     35.94 o 
   2   5   1      301.61      417.33     33.91 o 
   3   5   1      545.75      505.52     44.70 o 
   4   5   1      254.31      282.62     29.47 o 
   5   5   1       55.73       98.56     22.81 o 
   6   5   1     1474.30     1531.44     85.95 o 
   7   5   1        0.92       14.51     19.99 o 
   8   5   1      759.42      773.81     57.14 o 
   9   5   1       23.69       46.24     27.28 o 
  10   5   1       31.99       73.92     24.18 o 
  11   5   1       28.05        7.49     22.96 o 
  12   5   1      669.88      593.02     52.80 o 
  13   5   1        0.86      -11.38     21.73 o 
  14   5   1      181.67      146.72     31.04 o 
  15   5   1        0.63       -7.30     24.02 o 
 -11   6   1       36.00       36.32     28.28 o 
 -10   6   1      168.79       98.46     35.48 o 
  -9   6   1        0.34        0.64     25.00 o 
  -8   6   1      167.23      151.09     45.35 o 
  -7   6   1        0.32      -25.94     25.00 o 
  -6   6   1      180.33      171.09     37.23 o 
  -5   6   1      126.27       83.68     32.11 o 
  -4   6   1     1295.35     1368.83     84.20 o 
  -3   6   1       71.28       90.61     40.60 o 
  -2   6   1      794.61      830.78     61.76 o 
  -1   6   1       31.49       31.07     20.58 o 
   0   6   1      583.15      618.21     86.87 o 
   1   6   1      105.32       71.48     22.38 o 
   2   6   1       97.90       69.10     29.59 o 
   3   6   1      188.24      154.17     27.73 o 
   4   6   1      887.25      835.51     55.71 o 
   5   6   1      188.48      160.51     41.77 o 
   6   6   1      674.56      723.31     58.20 o 
   7   6   1       35.40       29.88     24.55 o 
   8   6   1      191.25      161.82     36.10 o 
   9   6   1        1.77       22.49     25.14 o 
  10   6   1       26.70       24.40     27.52 o 
  11   6   1        0.08        6.59     26.30 o 
  -2   7   1      220.26      155.09     44.78 o 
  -1   7   1        9.75       15.38     27.26 o 
   0   7   1       23.30       55.12     29.95 o 
   1   7   1       21.93       18.13     27.94 o 
 -22   0   2      793.80     1063.18     78.16 o 
 -20   0   2     1024.17     1113.46     75.27 o 
 -18   0   2       46.17       55.06     22.91 o 
 -16   0   2       63.81       49.31     18.84 o 
 -14   0   2      499.77      547.44     41.67 o 
 -12   0   2      152.17      148.09     15.07 o 
 -10   0   2     6105.38     6622.00    233.97 o 
  -8   0   2     2054.42     2072.84     77.16 o 
  -6   0   2     6576.64     7736.29    296.03 o 
  -4   0   2        1.07       -6.77      4.52 o 
   0   0   2     1531.62     1295.81    102.84 o 
   2   0   2    26043.84    27443.83   1357.80 o 
   4   0   2      131.31       95.75     10.96 o 
   6   0   2      200.06      200.85     15.06 o 
   8   0   2      270.39      270.40     17.62 o 
  10   0   2      670.17      851.97     41.52 o 
  12   0   2      218.56      230.48     24.60 o 
  14   0   2     2883.33     3301.25    151.71 o 
  16   0   2       80.71       60.09     30.58 o 
  18   0   2     1970.81     2311.54    154.26 o 
  20   0   2      143.43      163.42     35.49 o 
 -22   1   2       19.76       43.93     17.63 o 
 -21   1   2       16.83       24.48     16.06 o 
 -20   1   2      618.33      617.87     37.39 o 
 -19   1   2        0.23        0.39     13.70 o 
 -18   1   2       32.68       18.22     13.60 o 
 -17   1   2       30.20       23.45     12.31 o 
 -16   1   2      297.85      295.51     23.76 o 
 -15   1   2       35.58       42.82     12.22 o 
 -14   1   2      257.19      339.53     34.88 o 
 -13   1   2      160.07      183.75     15.73 o 
 -12   1   2     1580.82     1292.17     52.09 o 
 -11   1   2      893.44      907.28     29.28 o 
 -10   1   2     2197.08     2259.64     60.89 o 
  -9   1   2     1243.27     1365.60     46.56 o 
  -8   1   2     5152.68     4394.12    110.49 o 
  -7   1   2       15.51       19.73      4.37 o 
  -6   1   2      908.49     1125.24     31.31 o 
  -5   1   2      298.27      246.82     10.38 o 
  -4   1   2    19220.34    15464.07    589.76 o 
  -3   1   2    14483.37    13958.06    690.98 o 
   0   1   2    32769.71    20188.91   1232.11 o 
   1   1   2      668.04      610.98     35.18 o 
   2   1   2       67.71       57.49      6.06 o 
   3   1   2     2889.91     2620.92     95.38 o 
   4   1   2       26.05       14.38      5.97 o 
   5   1   2     4712.73     4600.71    120.10 o 
   6   1   2        0.72        0.74      3.81 o 
   7   1   2     1010.67      987.62     28.81 o 
   8   1   2     1857.21     1549.74     42.18 o 
   9   1   2     1840.22     1875.66     53.68 o 
  10   1   2       79.98       78.47      8.87 o 
  11   1   2      987.17      960.22     38.44 o 
  12   1   2     7300.51     6908.93    210.88 o 
  13   1   2        7.79       -0.95      9.53 o 
  14   1   2      829.22      867.37     39.46 o 
  15   1   2      272.50      280.57     22.49 o 
  16   1   2     2126.17     1845.55     68.97 o 
  17   1   2       26.94       15.60     13.52 o 
  18   1   2       22.68        7.23     13.54 o 
  19   1   2       98.62       77.47     17.29 o 
  20   1   2      276.91      206.08     24.15 o 
  21   1   2      145.66      136.19     24.52 o 
 -21   2   2      115.25       70.98     18.36 o 
 -20   2   2      155.59      181.24     21.36 o 
 -19   2   2      560.57      682.74     40.80 o 
 -18   2   2     1335.99     1460.10     54.12 o 
 -17   2   2        3.57       -0.96     11.54 o 
 -16   2   2       18.22        2.85     11.23 o 
 -15   2   2      175.29      198.28     29.77 o 
 -14   2   2      600.62      671.35     32.28 o 
 -13   2   2      367.64      335.29     22.40 o 
 -12   2   2      742.92      671.61     30.27 o 
 -11   2   2     1853.46     1938.54     62.56 o 
 -10   2   2     2001.50     2242.70     63.86 o 
  -9   2   2     2012.81     1967.39     53.86 o 
  -8   2   2     1668.91     1679.30     46.26 o 
  -7   2   2      814.78      753.62     24.98 o 
  -6   2   2     1073.63     1124.46     35.62 o 
  -5   2   2     1007.92      938.36     31.48 o 
  -4   2   2     1403.70     1172.27     37.48 o 
  -3   2   2      454.56      489.66     19.52 o 
  -2   2   2     8565.22    10319.20    326.10 o 
  -1   2   2     5278.57     5021.08    246.39 o 
   0   2   2      386.07      365.83     27.49 o 
   1   2   2     1029.16      870.49     30.47 o 
   2   2   2     4845.70     5890.00    177.04 o 
   3   2   2       37.97       19.44      4.65 o 
   4   2   2        3.98        6.28      4.27 o 
   5   2   2      239.20      182.77     13.76 o 
   6   2   2     2455.67     2505.17     62.80 o 
   7   2   2      179.22      124.59      8.72 o 
   8   2   2        0.04       -1.85      5.34 o 
   9   2   2      127.70      110.50      9.57 o 
  10   2   2     2359.88     2732.91     83.75 o 
  11   2   2      802.60      778.65     40.41 o 
  12   2   2       45.67       33.06     10.24 o 
  13   2   2     1056.62      966.16     39.13 o 
  14   2   2     1279.62     1413.75     52.25 o 
  15   2   2      210.52      163.88     17.41 o 
  16   2   2       45.86       39.16     12.76 o 
  17   2   2        0.98       -1.49     12.28 o 
  18   2   2     2192.79     2392.46     84.78 o 
  19   2   2      226.13      227.73     25.84 o 
  20   2   2       35.11       39.24     16.87 o 
 -20   3   2       11.71       18.08     16.48 o 
 -19   3   2       55.45       49.62     21.73 o 
 -18   3   2        9.38        6.64     14.89 o 
 -17   3   2       90.14       49.79     15.42 o 
 -16   3   2      389.50      351.52     26.23 o 
 -15   3   2       61.14       63.35     14.26 o 
 -14   3   2      809.00      773.45     36.05 o 
 -13   3   2       19.21        9.80     10.81 o 
 -12   3   2      868.98      839.41     35.61 o 
 -11   3   2      680.41      708.09     32.47 o 
 -10   3   2        8.13       -6.53      8.30 o 
  -9   3   2      579.00      528.83     34.96 o 
  -8   3   2     3297.63     2928.23     88.94 o 
  -7   3   2        1.47       13.47      6.74 o 
  -6   3   2      386.38      410.42     19.98 o 
  -5   3   2     3497.90     3472.87    109.75 o 
  -4   3   2     1484.43     1221.17     46.11 o 
  -3   3   2     2017.64     2364.37     81.44 o 
  -2   3   2      876.61     1140.94     46.91 o 
  -1   3   2     4092.38     3850.46    136.40 o 
   0   3   2    11780.19    11746.36    400.41 o 
   1   3   2       79.21       63.11     10.11 o 
   2   3   2      103.93      135.37     14.43 o 
   3   3   2     5105.01     5363.97    154.99 o 
   4   3   2     1044.69      888.72     31.05 o 
   5   3   2      558.82      567.34     22.90 o 
   6   3   2     1795.04     2177.45     61.39 o 
   7   3   2       21.32       17.77      7.61 o 
   8   3   2      485.97      362.15     18.82 o 
   9   3   2      766.99      770.77     38.16 o 
  10   3   2       60.21       52.01     10.86 o 
  11   3   2      222.42      225.33     26.92 o 
  12   3   2       91.94       94.16     13.60 o 
  13   3   2     1156.53     1110.97     43.99 o 
  14   3   2     1026.85     1071.13     57.81 o 
  15   3   2      246.92      284.49     24.01 o 
  16   3   2      488.35      566.12     34.61 o 
  17   3   2      293.51      273.36     27.15 o 
  18   3   2      236.04      204.40     36.05 o 
  19   3   2      116.44      136.29     20.23 o 
 -18   4   2      113.03      124.23     22.10 o 
 -17   4   2       32.35       15.35     17.88 o 
 -16   4   2       15.26       28.21     16.91 o 
 -15   4   2      822.41      905.44     54.57 o 
 -14   4   2       13.05       20.64     14.70 o 
 -13   4   2        1.52      -12.04     12.51 o 
 -12   4   2      197.73      165.83     18.32 o 
 -11   4   2      596.94      652.14     34.35 o 
 -10   4   2      306.20      316.11     23.56 o 
  -9   4   2      170.12      105.26     15.79 o 
  -8   4   2       10.88       14.25     11.64 o 
  -7   4   2     1484.31     1522.06     65.19 o 
  -6   4   2      472.20      500.56     34.80 o 
  -5   4   2     2896.76     2846.54    107.57 o 
  -4   4   2       56.69       48.42     12.53 o 
  -3   4   2     2500.05     2761.14    104.61 o 
  -2   4   2      320.53      285.32     22.92 o 
  -1   4   2      776.35      683.64     46.52 o 
   0   4   2      565.86      602.29     33.51 o 
   1   4   2     2012.19     2096.82     84.57 o 
   2   4   2      606.33      710.50     42.03 o 
   3   4   2        4.61        5.78     10.30 o 
   4   4   2       97.23       60.84     15.31 o 
   5   4   2      848.95      798.33     37.76 o 
   6   4   2      395.80      442.22     29.56 o 
   7   4   2     1071.25     1084.63     51.18 o 
   8   4   2      671.59      586.16     32.47 o 
   9   4   2      172.10      162.67     17.09 o 
  10   4   2      356.99      432.79     30.20 o 
  11   4   2     2154.10     2370.58     84.13 o 
  12   4   2      106.27      135.47     17.86 o 
  13   4   2      419.14      403.79     33.18 o 
  14   4   2      365.97      417.10     35.18 o 
  15   4   2      395.02      469.33     37.94 o 
  16   4   2       59.35       61.52     25.33 o 
  17   4   2      348.94      341.53     39.57 o 
 -15   5   2       64.00       59.42     23.68 o 
 -14   5   2        7.16       -4.77     19.97 o 
 -13   5   2      930.73      913.17     54.92 o 
 -12   5   2       23.32       16.90     20.86 o 
 -11   5   2      445.70      491.93     59.22 o 
 -10   5   2      249.94      320.20     38.26 o 
  -9   5   2      274.79      243.38     28.87 o 
  -8   5   2      316.33      309.75     31.46 o 
  -7   5   2      622.05      647.44     44.22 o 
  -6   5   2      122.73      108.32     21.67 o 
  -5   5   2     2055.35     2093.53     86.54 o 
  -4   5   2       64.25       30.72     15.99 o 
  -3   5   2      537.53      547.47     50.88 o 
  -2   5   2      213.95      283.51     26.16 o 
  -1   5   2      502.04      508.13     34.51 o 
   0   5   2      604.14      570.23     67.21 o 
   1   5   2      205.94      221.16     29.50 o 
   2   5   2     2111.17     2650.11    137.00 o 
   3   5   2      617.65      677.43     44.62 o 
   4   5   2        0.49        8.05     16.51 o 
   5   5   2      645.59      642.40     50.13 o 
   6   5   2       78.80       75.97     23.73 o 
   7   5   2      182.07      227.19     37.42 o 
   8   5   2      111.80       95.06     24.75 o 
   9   5   2      587.11      791.80     58.56 o 
  10   5   2      358.76      452.49     45.89 o 
  11   5   2      686.24      643.24     74.74 o 
  12   5   2       34.95       23.59     24.56 o 
  13   5   2      519.17      501.45     44.63 o 
  14   5   2        1.21      -27.72     23.13 o 
  15   5   2      424.87      562.16     50.10 o 
 -11   6   2      152.05      227.39    104.94 o 
 -10   6   2       86.79      174.70     40.69 o 
  -9   6   2        2.89       16.40     30.29 o 
  -8   6   2       50.95       -7.26     28.82 o 
  -7   6   2      628.11      639.33     64.11 o 
  -6   6   2      148.33       97.15     27.81 o 
  -5   6   2      651.72      667.69     52.33 o 
  -4   6   2        6.34       -9.80     19.57 o 
  -3   6   2     2361.52     2429.93    130.52 o 
  -2   6   2       75.70       90.47     23.77 o 
  -1   6   2      162.24      174.75     32.87 o 
   0   6   2      153.13      109.62     24.27 o 
   1   6   2      260.84      219.76     29.77 o 
   2   6   2       53.12       26.83     21.61 o 
   3   6   2      296.60      343.22     57.43 o 
   4   6   2       37.52       43.34     22.86 o 
   5   6   2     1442.54     1410.06     86.48 o 
   6   6   2        2.37       -0.34     23.36 o 
   7   6   2      571.57      666.91     58.08 o 
   8   6   2        0.07      -31.83     23.62 o 
   9   6   2       27.66        6.15     26.33 o 
  10   6   2       58.62       58.74     28.97 o 
  11   6   2      572.59      595.12     58.03 o 
  -1   7   2      325.73      299.31     42.69 o 
   0   7   2      144.73      175.53     36.20 o 
   1   7   2       12.19       45.48     30.04 o 
 -21   0   3      914.02     1000.08     73.48 o 
 -19   0   3     1186.88     1178.33     76.77 o 
 -17   0   3       47.05       31.59     19.25 o 
 -15   0   3      520.31      524.58     53.27 o 
 -13   0   3      369.67      293.21     44.02 o 
 -11   0   3      152.32      145.21     13.59 o 
  -9   0   3    19432.96    22405.11    771.64 o 
  -7   0   3     2082.05     1927.16     70.70 o 
  -5   0   3   174142.39   199558.66   9796.07 o 
  -3   0   3      429.75      241.98     23.07 o 
  -1   0   3      247.03      225.71     16.46 o 
   1   0   3       43.13       11.43     18.75 o 
   3   0   3      706.66      739.26     66.42 o 
   5   0   3     2047.41     1909.15     87.66 o 
   7   0   3      222.03      184.59     14.18 o 
   9   0   3      120.05       94.96     11.94 o 
  11   0   3    14865.42    16555.49    692.46 o 
  13   0   3       72.39       57.43     16.89 o 
  15   0   3      329.04      376.55     58.30 o 
  17   0   3       24.65       38.80     22.44 o 
  19   0   3      451.49      545.89     51.43 o 
  21   0   3       57.41       62.03     29.31 o 
 -22   1   3       28.60       19.41     17.02 o 
 -21   1   3      384.48      372.73     41.18 o 
 -20   1   3      111.62      165.40     24.64 o 
 -19   1   3      336.77      334.66     28.51 o 
 -18   1   3       18.09       -2.36     12.81 o 
 -17   1   3       86.62       67.76     15.27 o 
 -16   1   3        4.52        2.93     11.31 o 
 -15   1   3      440.91      383.45     23.67 o 
 -14   1   3      214.30      179.06     16.71 o 
 -13   1   3      644.91      673.62     30.27 o 
 -12   1   3      431.84      419.26     19.52 o 
 -11   1   3     2053.02     1864.13     51.41 o 
 -10   1   3     2385.39     2796.00     80.88 o 
  -9   1   3       15.42       23.81      9.45 o 
  -8   1   3     2423.88     2406.99     69.21 o 
  -7   1   3    16685.15    14680.80    356.57 o 
  -6   1   3    14985.42    15523.60    394.75 o 
  -5   1   3    10585.09    11763.13    377.20 o 
  -4   1   3     1647.56     1455.18     67.69 o 
  -3   1   3      117.48       56.84     20.18 o 
  -2   1   3     6899.25     5961.83    366.29 o 
  -1   1   3    11606.83    13742.34    685.68 o 
   0   1   3      578.73      486.68     29.55 o 
   1   1   3    15330.73    11268.73    396.95 o 
   2   1   3      183.39      185.77     11.31 o 
   3   1   3     5327.86     5783.93    206.83 o 
   4   1   3      487.67      392.13     20.84 o 
   5   1   3      365.00      284.87     13.18 o 
   6   1   3     3990.95     4354.88    126.64 o 
   7   1   3        3.04        7.62      4.75 o 
   8   1   3      899.43      839.88     41.67 o 
   9   1   3     5071.74     5068.36    133.90 o 
  10   1   3      499.91      537.98     21.70 o 
  11   1   3      221.21      266.13     18.54 o 
  12   1   3       12.60        6.59      9.68 o 
  13   1   3     3989.69     3823.87    123.15 o 
  14   1   3       35.80       42.19     12.66 o 
  15   1   3       26.96       22.61     12.51 o 
  16   1   3       61.91       70.39     15.88 o 
  17   1   3     1351.32     1269.08     51.09 o 
  18   1   3       22.18       21.61     14.69 o 
  19   1   3      230.86      224.83     25.91 o 
  20   1   3       26.68       26.18     17.09 o 
  21   1   3      215.10      192.00     23.95 o 
 -21   2   3      379.75      384.00     28.70 o 
 -20   2   3       14.43       17.31     15.24 o 
 -19   2   3      275.17      234.46     22.86 o 
 -18   2   3      793.72      911.59     40.58 o 
 -17   2   3      841.90      875.52     38.61 o 
 -16   2   3       26.23       21.54     11.99 o 
 -15   2   3       94.32       70.72     13.71 o 
 -14   2   3      360.17      388.25     24.75 o 
 -13   2   3     1110.72     1110.01     42.56 o 
 -12   2   3     4012.29     3854.73    116.09 o 
 -11   2   3      794.22      754.28     32.43 o 
 -10   2   3     2093.29     2043.92     58.94 o 
  -9   2   3     8597.06     9870.03    254.64 o 
  -8   2   3       82.58      142.99      9.93 o 
  -7   2   3     3087.53     2923.35     86.87 o 
  -6   2   3        5.43       15.38      5.86 o 
  -5   2   3     4810.21     5360.67    153.70 o 
  -4   2   3     1428.59     1105.64     39.79 o 
  -3   2   3     2558.32     2422.51     75.26 o 
  -2   2   3     1295.47     1350.27     62.96 o 
  -1   2   3     9902.23    11313.48    423.84 o 
   0   2   3       92.60       88.85     13.79 o 
   1   2   3     3245.10     2796.27     93.43 o 
   2   2   3      953.97      971.73     31.97 o 
   3   2   3     5510.09     6305.74    170.60 o 
   4   2   3       19.24       36.23      5.27 o 
   5   2   3       95.71       75.07      9.02 o 
   6   2   3     1788.15     1681.26     43.60 o 
   7   2   3     1261.47     1287.45     35.72 o 
   8   2   3        3.55        4.85      5.80 o 
   9   2   3       62.25       46.89      8.30 o 
  10   2   3        8.73        3.94      7.78 o 
  11   2   3     3896.16     4294.32    127.58 o 
  12   2   3      376.89      385.27     22.45 o 
  13   2   3      172.80      148.94     15.34 o 
  14   2   3      111.76       73.61     15.28 o 
  15   2   3      485.44      643.69     31.31 o 
  16   2   3      135.20       97.24     15.24 o 
  17   2   3       56.50       58.75     14.75 o 
  18   2   3      425.66      390.90     26.51 o 
  19   2   3      652.69      802.51     39.99 o 
  20   2   3      318.75      351.45     32.89 o 
 -20   3   3      253.43      261.44     24.71 o 
 -19   3   3       61.03       33.40     17.00 o 
 -18   3   3        0.62       11.11     14.90 o 
 -17   3   3      144.27      147.87     25.52 o 
 -16   3   3       87.46       59.18     14.82 o 
 -15   3   3      356.61      355.27     24.10 o 
 -14   3   3       53.94       44.97     12.31 o 
 -13   3   3     1354.05     1413.28     53.44 o 
 -12   3   3      679.16      552.35     27.99 o 
 -11   3   3      763.63      723.10     31.45 o 
 -10   3   3      631.55      644.35     28.59 o 
  -9   3   3       58.89       38.54      9.69 o 
  -8   3   3     2718.84     2747.69     89.78 o 
  -7   3   3     4179.18     3865.35    108.89 o 
  -6   3   3      414.50      447.07     22.15 o 
  -5   3   3      522.49      619.62     33.30 o 
  -4   3   3     6655.65     6407.35    206.75 o 
  -3   3   3     1006.20      755.16     35.28 o 
  -2   3   3      173.84      174.47     15.76 o 
  -1   3   3       94.57      102.29     12.72 o 
   0   3   3     7264.95     7390.60    223.52 o 
   1   3   3     4092.13     3630.79    106.29 o 
   2   3   3     1336.99     1601.67     51.57 o 
   3   3   3        4.29        4.02      5.93 o 
   4   3   3      213.05      193.72     13.10 o 
   5   3   3      402.16      374.04     24.25 o 
   6   3   3      995.75      958.85     32.03 o 
   7   3   3       97.97       99.09     11.41 o 
   8   3   3      204.43      179.33     21.78 o 
   9   3   3      553.16      537.05     25.39 o 
  10   3   3      138.80      114.61     13.20 o 
  11   3   3       87.43      117.30     13.84 o 
  12   3   3       14.44        0.60     10.45 o 
  13   3   3      113.71      109.34     15.42 o 
  14   3   3      734.35      740.84     35.48 o 
  15   3   3       72.05       85.19     15.87 o 
  16   3   3      257.01      360.81     26.19 o 
  17   3   3      620.71      484.59     30.79 o 
  18   3   3      403.33      396.15     29.21 o 
  19   3   3       79.73       65.00     24.78 o 
 -18   4   3       74.62       87.46     21.40 o 
 -17   4   3      125.63      116.01     21.26 o 
 -16   4   3        0.44        6.38     15.69 o 
 -15   4   3       52.11       36.22     16.40 o 
 -14   4   3     1065.32     1076.90     49.74 o 
 -13   4   3      369.55      416.03     28.67 o 
 -12   4   3      433.44      388.86     26.92 o 
 -11   4   3      297.00      218.63     19.81 o 
 -10   4   3     1571.77     1648.76     66.19 o 
  -9   4   3      203.24      240.77     24.12 o 
  -8   4   3       19.86        4.95     11.49 o 
  -7   4   3      191.81      139.85     19.74 o 
  -6   4   3     3592.44     3730.51    151.32 o 
  -5   4   3     1520.03     1737.77     72.62 o 
  -4   4   3      567.08      385.48     26.79 o 
  -3   4   3      672.60      671.90     36.20 o 
  -2   4   3      431.02      455.32     28.38 o 
  -1   4   3      890.47     1099.89     50.07 o 
   0   4   3      107.25       69.61     12.47 o 
   1   4   3        9.32        7.60     12.44 o 
   2   4   3     2775.63     3078.83    106.84 o 
   3   4   3      272.24      262.15     21.03 o 
   4   4   3       76.38       46.63     11.43 o 
   5   4   3      339.53      314.22     22.41 o 
   6   4   3     2386.21     2724.56    104.68 o 
   7   4   3      500.75      494.09     35.26 o 
   8   4   3      619.96      672.86     44.65 o 
   9   4   3      333.67      277.52     35.62 o 
  10   4   3      522.25      519.10     41.33 o 
  11   4   3      198.74      185.85     22.71 o 
  12   4   3      937.76     1095.60     56.36 o 
  13   4   3      263.43      233.56     26.15 o 
  14   4   3       93.53       83.94     23.67 o 
  15   4   3      579.89      657.91     55.24 o 
  16   4   3      589.27      703.73     47.82 o 
  17   4   3        6.00       36.90     23.01 o 
 -15   5   3        4.13       20.22     21.53 o 
 -14   5   3      133.66      112.92     25.97 o 
 -13   5   3       94.86       88.82     24.98 o 
 -12   5   3      603.61      539.07     44.41 o 
 -11   5   3        2.77       23.90     19.44 o 
 -10   5   3      577.59      476.38     42.53 o 
  -9   5   3      141.32      127.32     23.52 o 
  -8   5   3     2317.94     2288.84    103.18 o 
  -7   5   3      270.81      273.40     31.21 o 
  -6   5   3      514.14      703.10     45.73 o 
  -5   5   3       38.35       41.60     19.56 o 
  -4   5   3     1379.38     1389.61     88.36 o 
  -3   5   3      225.21      140.98     24.84 o 
  -2   5   3      421.32      493.75     53.53 o 
  -1   5   3       40.57       23.32     21.51 o 
   0   5   3       88.55       78.47     17.61 o 
   1   5   3       41.82       10.31     14.58 o 
   2   5   3       66.72       40.03     16.42 o 
   3   5   3      193.19      205.51     42.58 o 
   4   5   3      517.92      671.60     45.07 o 
   5   5   3       31.38        6.19     18.87 o 
   6   5   3      800.22      817.33     58.39 o 
   7   5   3       48.70       62.49     23.59 o 
   8   5   3      708.18      745.27     56.08 o 
   9   5   3       79.53       37.61     23.14 o 
  10   5   3      299.08      390.15     42.63 o 
  11   5   3       42.74       41.67     28.42 o 
  12   5   3      591.68      640.52     72.10 o 
  13   5   3        0.67      -12.79     22.37 o 
  14   5   3       94.58       42.30     26.30 o 
 -11   6   3       42.85       60.49     34.32 o 
 -10   6   3       77.19       64.69     33.50 o 
  -9   6   3        0.01       14.27     24.67 o 
  -8   6   3        0.99      -13.36     24.22 o 
  -7   6   3        3.62       35.19     25.14 o 
  -6   6   3     1700.38     1550.20     91.83 o 
  -5   6   3       78.67      111.88     28.40 o 
  -4   6   3      165.02      109.28     26.13 o 
  -3   6   3      313.55      260.56     67.64 o 
  -2   6   3     2447.19     2632.47    117.43 o 
  -1   6   3        0.11       11.07     19.97 o 
   0   6   3       16.48      -17.99     19.28 o 
   1   6   3       34.75       14.99     20.62 o 
   2   6   3      740.67      789.94     54.01 o 
   3   6   3        0.46        9.87     21.34 o 
   4   6   3     1061.47     1083.45     65.11 o 
   5   6   3        3.86      -11.35     22.76 o 
   6   6   3      370.94      435.12     63.47 o 
   7   6   3        1.27       -7.55     23.82 o 
   8   6   3      594.60      600.49     54.87 o 
   9   6   3       95.11       67.32     29.37 o 
  10   6   3       68.69      133.37     38.53 o 
 -22   0   4       39.91       36.70     26.62 o 
 -20   0   4      143.53      159.50     52.12 o 
 -18   0   4      249.04      325.79     36.66 o 
 -16   0   4      232.94      262.33     30.26 o 
 -14   0   4     1724.68     1621.31    107.83 o 
 -12   0   4      696.36      808.43     41.85 o 
 -10   0   4     1325.58     1451.68     65.41 o 
  -8   0   4    33167.16    38100.84   1426.72 o 
  -6   0   4      126.85      113.43     10.88 o 
  -4   0   4      834.08     1177.87    112.77 o 
  -2   0   4     1769.84     1441.40     90.69 o 
   0   0   4    29149.47    29801.84   1811.65 o 
   2   0   4     1588.86     1535.27    186.13 o 
   4   0   4     5598.96     6187.77    268.83 o 
   6   0   4     3401.76     3516.92    138.86 o 
   8   0   4      142.55      122.08     12.66 o 
  10   0   4       15.71       12.00     10.14 o 
  12   0   4     7550.85     8206.21    380.21 o 
  14   0   4       60.42       74.44     20.10 o 
  16   0   4     1019.38     1049.07     72.07 o 
  18   0   4      246.18      253.82     34.62 o 
  20   0   4       63.32      119.36     31.46 o 
 -22   1   4      112.38      110.84     19.88 o 
 -21   1   4      180.50      171.98     21.12 o 
 -20   1   4      556.94      576.56     45.81 o 
 -19   1   4       40.44       36.02     15.02 o 
 -18   1   4      595.74      576.01     32.98 o 
 -17   1   4       24.63        8.45     11.99 o 
 -16   1   4       31.17       17.50     11.58 o 
 -15   1   4       66.89       61.70     14.91 o 
 -14   1   4     1843.65     1739.07     59.74 o 
 -13   1   4      290.63      266.48     18.43 o 
 -12   1   4     1912.08     1817.45     59.57 o 
 -11   1   4     1019.53      940.29     32.21 o 
 -10   1   4     5936.93     5510.13    145.81 o 
  -9   1   4     3641.08     3965.27    105.41 o 
  -8   1   4    12535.62    14029.57    359.98 o 
  -7   1   4      514.31      454.39     16.41 o 
  -6   1   4    11441.68     9813.92    313.07 o 
  -5   1   4      681.43      608.35     22.79 o 
  -4   1   4     2386.79     2684.93    120.37 o 
  -3   1   4     4359.45     3392.79    149.66 o 
  -2   1   4      117.79       73.90      8.96 o 
  -1   1   4     7487.74     6932.92    269.72 o 
   0   1   4      941.18      965.57     38.20 o 
   1   1   4     2097.87     1854.94     75.59 o 
   2   1   4     6067.27     5124.70    170.26 o 
   3   1   4      148.42      128.07     13.10 o 
   4   1   4     1247.81     1462.25     45.27 o 
   5   1   4      106.48       89.20      6.97 o 
   6   1   4     1689.69     1544.66     41.72 o 
   7   1   4     3993.15     4551.91    120.06 o 
   8   1   4      895.29     1183.42     34.41 o 
   9   1   4       42.72       38.87      7.14 o 
  10   1   4    10186.75     9885.62    253.65 o 
  11   1   4        3.66        9.29      8.47 o 
  12   1   4       39.71       55.37     11.66 o 
  13   1   4      235.37      248.12     19.52 o 
  14   1   4     3047.89     2749.87     92.57 o 
  15   1   4      102.50       93.85     14.45 o 
  16   1   4      151.64      188.79     25.19 o 
  17   1   4       16.78      -11.73     12.95 o 
  18   1   4      963.83      846.45     40.95 o 
  19   1   4       55.72       32.44     16.53 o 
  20   1   4       38.74       21.49     17.10 o 
 -21   2   4      242.43      162.18     27.83 o 
 -20   2   4      101.72       86.11     17.67 o 
 -19   2   4       27.95       27.00     14.00 o 
 -18   2   4      318.31      277.98     26.10 o 
 -17   2   4      720.24      729.68     35.24 o 
 -16   2   4      365.24      392.45     37.73 o 
 -15   2   4      276.75      256.55     20.21 o 
 -14   2   4      580.84      558.77     30.66 o 
 -13   2   4     1190.56     1242.93     46.41 o 
 -12   2   4     6277.14     6638.19    192.31 o 
 -11   2   4     2859.62     2861.12     83.82 o 
 -10   2   4     3636.78     3554.39    101.42 o 
  -9   2   4      198.04      225.26     13.13 o 
  -8   2   4      134.77      125.98     10.11 o 
  -7   2   4      202.62      233.74     12.81 o 
  -6   2   4      286.19      225.20     14.17 o 
  -5   2   4      400.12      486.58     20.58 o 
  -4   2   4     1566.86     1554.89     53.97 o 
  -3   2   4       45.07       54.22      8.53 o 
  -2   2   4     1142.66      886.52     40.12 o 
  -1   2   4     1478.06     1407.94     53.76 o 
   0   2   4     4861.05     5711.91    199.79 o 
   1   2   4      368.77      292.63     20.85 o 
   2   2   4      453.09      357.93     14.39 o 
   3   2   4      307.43      211.71     12.19 o 
   4   2   4     1910.40     2146.48     54.08 o 
   5   2   4     1577.62     1728.00     45.01 o 
   6   2   4      194.31      204.63     12.99 o 
   7   2   4      191.24      196.21     11.02 o 
   8   2   4     4435.73     5039.77    122.61 o 
   9   2   4      529.07      553.01     22.54 o 
  10   2   4      236.34      216.62     15.52 o 
  11   2   4      284.41      285.31     18.89 o 
  12   2   4      565.30      593.44     33.77 o 
  13   2   4      290.35      298.34     23.23 o 
  14   2   4       23.28        8.82     11.25 o 
  15   2   4     2113.77     2055.76     66.98 o 
  16   2   4      721.52      877.89     37.99 o 
  17   2   4      525.83      513.70     29.75 o 
  18   2   4       12.22        7.73     14.62 o 
  19   2   4        4.13        8.06     15.54 o 
  20   2   4      168.20      164.81     21.85 o 
 -20   3   4      179.12      165.62     21.90 o 
 -19   3   4       62.74       29.49     17.46 o 
 -18   3   4      206.27      166.50     21.04 o 
 -17   3   4       88.01       98.62     17.77 o 
 -16   3   4       94.80       54.46     14.69 o 
 -15   3   4      768.94      749.74     52.93 o 
 -14   3   4      521.72      450.57     31.18 o 
 -13   3   4       60.92       63.71     14.84 o 
 -12   3   4     1389.08     1447.84     52.10 o 
 -11   3   4      351.34      338.21     21.06 o 
 -10   3   4      769.58      648.50     28.87 o 
  -9   3   4       24.42       32.64      9.25 o 
  -8   3   4      680.42      628.50     37.39 o 
  -7   3   4     6210.20     5974.16    183.53 o 
  -6   3   4     1684.45     1443.05     50.72 o 
  -5   3   4      207.67      250.66     23.37 o 
  -4   3   4      682.61      692.15     29.73 o 
  -3   3   4     5554.07     5478.40    190.97 o 
  -2   3   4     2854.53     2525.49     86.25 o 
  -1   3   4       83.02       86.92     10.60 o 
   0   3   4      632.42      901.82     34.83 o 
   1   3   4     2930.83     2862.56     91.55 o 
   2   3   4      489.24      459.87     22.03 o 
   3   3   4       87.65       78.97      8.75 o 
   4   3   4       35.93       34.19     10.28 o 
   5   3   4     1129.58     1275.40     43.52 o 
   6   3   4      493.48      413.62     19.41 o 
   7   3   4     2206.94     2390.52     67.41 o 
   8   3   4      454.98      521.02     35.14 o 
   9   3   4      803.72      906.17     35.71 o 
  10   3   4      291.55      239.22     17.29 o 
  11   3   4     4356.49     4138.60    124.77 o 
  12   3   4        0.84       10.14     10.81 o 
  13   3   4      489.33      501.40     35.11 o 
  14   3   4     1358.30     1279.51     49.87 o 
  15   3   4       72.61       61.54     16.58 o 
  16   3   4        5.30        9.88     14.94 o 
  17   3   4      242.11      272.56     28.29 o 
  18   3   4      706.41      721.06     42.39 o 
  19   3   4       67.20       65.12     23.94 o 
 -18   4   4       10.05       -3.70     18.02 o 
 -17   4   4       98.51       49.64     18.80 o 
 -16   4   4       46.68       51.31     18.16 o 
 -15   4   4       31.00       23.07     16.07 o 
 -14   4   4      192.83      156.31     20.16 o 
 -13   4   4     1804.24     1927.97     72.50 o 
 -12   4   4      175.94      184.80     23.73 o 
 -11   4   4      279.14      248.64     22.53 o 
 -10   4   4      276.63      269.66     22.63 o 
  -9   4   4     1568.37     1703.84     67.27 o 
  -8   4   4      563.61      629.09     36.81 o 
  -7   4   4        2.08       -6.21     12.68 o 
  -6   4   4       46.62       30.36     14.50 o 
  -5   4   4     3950.29     4118.25    149.65 o 
  -4   4   4     1362.29     1375.93     59.59 o 
  -3   4   4      193.97      165.49     18.29 o 
  -2   4   4      209.09      217.12     26.00 o 
  -1   4   4      267.51      250.64     19.74 o 
   0   4   4      151.76      252.34     19.19 o 
   1   4   4      181.23      179.82     19.39 o 
   2   4   4        1.90       -5.32     10.79 o 
   3   4   4      736.92      738.32     39.93 o 
   4   4   4      206.54      199.10     25.31 o 
   5   4   4      419.86      398.13     35.22 o 
   6   4   4      758.98      706.41     43.29 o 
   7   4   4     1008.38     1292.71     64.33 o 
   8   4   4       13.92        6.17     14.76 o 
   9   4   4      951.99      955.18     49.53 o 
  10   4   4       44.19       54.64     17.01 o 
  11   4   4     1438.25     1552.90     88.35 o 
  12   4   4      612.74      700.59     44.50 o 
  13   4   4      596.62      542.57     39.95 o 
  14   4   4      136.37       94.23     22.81 o 
  15   4   4      369.40      389.94     45.12 o 
  16   4   4      352.59      426.14     37.94 o 
  17   4   4      380.62      442.55     39.06 o 
 -15   5   4     1029.54     1045.91     61.14 o 
 -14   5   4       64.30       31.98     21.17 o 
 -13   5   4      143.57      180.43     27.28 o 
 -12   5   4      180.27      225.21     49.69 o 
 -11   5   4      793.97      750.13     51.01 o 
 -10   5   4       23.65        7.31     19.45 o 
  -9   5   4       51.95       58.29     20.18 o 
  -8   5   4       80.72      113.20     27.03 o 
  -7   5   4     1299.10     1105.37     92.67 o 
  -6   5   4      200.13      158.57     27.99 o 
  -5   5   4      586.34      643.15     44.63 o 
  -4   5   4       18.56       30.56     17.62 o 
  -3   5   4      422.20      370.37     35.44 o 
  -2   5   4      209.34      178.37     34.28 o 
  -1   5   4       61.44       33.95     16.69 o 
   0   5   4      156.16      160.79     21.91 o 
   1   5   4      667.93      686.96     42.15 o 
   2   5   4       51.02       29.62     16.15 o 
   3   5   4      238.86      236.63     27.66 o 
   4   5   4        7.50        8.17     16.15 o 
   5   5   4      308.96      392.60     47.33 o 
   6   5   4       88.25       68.20     23.36 o 
   7   5   4     1192.73     1276.46     86.41 o 
   8   5   4        5.32       -4.51     20.21 o 
   9   5   4      824.54      890.74     63.67 o 
  10   5   4        8.93       -6.71     21.00 o 
  11   5   4      324.81      298.74     39.05 o 
  12   5   4        1.52       -6.03     25.62 o 
  13   5   4      482.03      517.24     54.36 o 
  14   5   4       18.67       40.63     26.09 o 
 -11   6   4        5.92       -5.77     25.62 o 
 -10   6   4        7.63       15.66     25.81 o 
  -9   6   4      567.37      619.40     56.90 o 
  -8   6   4        9.06        9.75     25.53 o 
  -7   6   4       51.36       40.65     25.85 o 
  -6   6   4       42.06       27.65     24.75 o 
  -5   6   4     1476.62     1620.86     83.56 o 
  -4   6   4       11.73       34.41     22.61 o 
  -3   6   4        5.65       13.75     31.36 o 
  -2   6   4      323.82      286.11     43.09 o 
  -1   6   4     1601.69     1861.34     93.61 o 
   0   6   4       70.96       54.76     23.56 o 
   1   6   4      231.76      237.88     31.57 o 
   2   6   4        2.44       27.26     21.37 o 
   3   6   4      463.20      505.08     43.34 o 
   4   6   4       73.11       74.66     27.01 o 
   5   6   4      372.94      390.87     43.40 o 
   6   6   4        3.80       22.72     24.77 o 
   7   6   4      101.81      106.51     41.65 o 
   8   6   4       57.42       79.65     30.65 o 
   9   6   4      731.65      619.56     81.29 o 
  10   6   4      407.54      327.41     62.21 o 
 -21   0   5      197.07      183.80     30.65 o 
 -19   0   5      671.58      821.71     92.11 o 
 -17   0   5        6.93        1.31     17.36 o 
 -15   0   5      213.90      217.41     26.55 o 
 -13   0   5     1324.24     1240.97     59.48 o 
 -11   0   5     1529.31     1501.72     66.11 o 
  -9   0   5     3651.87     3394.03    135.10 o 
  -7   0   5    17775.58    19468.04    668.15 o 
  -5   0   5     9901.15     8144.32    398.00 o 
  -3   0   5     2265.46     2013.36    125.87 o 
  -1   0   5      874.49      986.10     65.47 o 
   1   0   5    31068.53    33359.57   1647.46 o 
   3   0   5     7102.98     6974.81    301.10 o 
   5   0   5       79.73      169.02     30.24 o 
   7   0   5       21.62       17.26      7.90 o 
   9   0   5    17730.27    19983.01    690.15 o 
  11   0   5      625.73      570.53     39.31 o 
  13   0   5     3359.04     3783.90    172.21 o 
  15   0   5       19.25        8.19     26.69 o 
  17   0   5     1214.69     1406.34     83.55 o 
  19   0   5       89.09       47.02     26.35 o 
 -22   1   5        1.55       -9.54     16.10 o 
 -21   1   5       89.41      112.43     18.98 o 
 -20   1   5       32.05       38.33     16.70 o 
 -19   1   5     1387.70     1386.67     66.67 o 
 -18   1   5       47.62       33.16     14.06 o 
 -17   1   5      442.47      362.02     32.25 o 
 -16   1   5      204.68      240.80     20.49 o 
 -15   1   5     1561.39     1646.84     62.53 o 
 -14   1   5      538.19      473.68     25.83 o 
 -13   1   5     3667.53     3564.59    103.22 o 
 -12   1   5      496.86      671.72     28.82 o 
 -11   1   5      276.52      213.81     12.59 o 
 -10   1   5       14.18        8.91      5.67 o 
  -9   1   5    19039.46    18389.29    470.79 o 
  -8   1   5     4567.82     5208.42    142.00 o 
  -7   1   5       16.36       13.22      5.92 o 
  -6   1   5     2677.36     2393.61     71.33 o 
  -5   1   5     2023.51     1740.25     52.44 o 
  -4   1   5       30.08       31.14      9.49 o 
  -3   1   5       50.11       35.77      6.57 o 
  -2   1   5     3603.80     2849.05    127.32 o 
  -1   1   5       44.70       55.69      7.46 o 
   0   1   5    28509.81    27686.66   1288.91 o 
   1   1   5     1849.24     2269.04     91.65 o 
   2   1   5     1314.96     1170.83     42.97 o 
   3   1   5     4671.76     4189.78    166.47 o 
   4   1   5     1350.48     1565.99     51.77 o 
   5   1   5        6.68        3.93      4.51 o 
   6   1   5      396.73      473.64     23.11 o 
   7   1   5     6450.56     6087.46    152.65 o 
   8   1   5        2.60        1.94      5.48 o 
   9   1   5      496.32      621.69     21.87 o 
  10   1   5      204.57      241.95     16.19 o 
  11   1   5     6642.77     6434.36    197.31 o 
  12   1   5        6.55       18.64      9.99 o 
  13   1   5       89.74      102.80     14.57 o 
  14   1   5      333.55      399.48     32.36 o 
  15   1   5      167.24      126.56     16.01 o 
  16   1   5       79.00       71.00     15.09 o 
  17   1   5        8.65       17.78     14.40 o 
  18   1   5       12.06      -19.40     13.84 o 
  19   1   5      527.88      437.87     35.54 o 
  20   1   5        2.14        8.12     16.36 o 
 -21   2   5      114.43      107.20     19.83 o 
 -20   2   5      261.66      276.69     25.27 o 
 -19   2   5      471.24      487.53     42.04 o 
 -18   2   5        3.00      -18.14     12.09 o 
 -17   2   5      377.58      408.20     48.45 o 
 -16   2   5      514.05      571.55     31.34 o 
 -15   2   5      420.01      453.86     37.07 o 
 -14   2   5      719.82      501.42     27.15 o 
 -13   2   5     1633.56     1596.66     55.67 o 
 -12   2   5     1212.37     1311.03     50.77 o 
 -11   2   5      617.86      593.27     25.38 o 
 -10   2   5      647.65      587.24     24.43 o 
  -9   2   5     3365.81     3204.09     91.03 o 
  -8   2   5     1022.64     1052.67     34.54 o 
  -7   2   5     9821.79    11266.43    335.93 o 
  -6   2   5      101.20       76.09      8.27 o 
  -5   2   5       10.07       -2.33      5.20 o 
  -4   2   5      124.64      166.55     10.35 o 
  -3   2   5      265.23      286.70     23.53 o 
  -2   2   5       39.75       46.71      8.38 o 
  -1   2   5     1715.33     1534.42     58.30 o 
   0   2   5     1471.76     1419.30     54.90 o 
   1   2   5     9057.22    10350.25    279.26 o 
   2   2   5      308.08      272.56     12.56 o 
   3   2   5      101.53      100.08      8.58 o 
   4   2   5     4806.35     5320.82    146.23 o 
   5   2   5     5748.72     6752.67    161.79 o 
   6   2   5        6.34        9.01      5.18 o 
   7   2   5      486.58      382.48     15.73 o 
   8   2   5     1304.44     1292.51     38.38 o 
   9   2   5     4301.22     4693.98    130.09 o 
  10   2   5      413.44      426.15     22.24 o 
  11   2   5      842.27      800.78     33.03 o 
  12   2   5     1385.03     1378.26     50.04 o 
  13   2   5     2983.30     3564.33    110.12 o 
  14   2   5       27.13       26.49     11.37 o 
  15   2   5       45.67       24.44     12.55 o 
  16   2   5      187.70      155.72     17.93 o 
  17   2   5      277.68      414.36     34.48 o 
  18   2   5      285.21      263.36     31.87 o 
  19   2   5        1.98       -3.56     15.99 o 
 -20   3   5       16.31       -3.96     16.38 o 
 -19   3   5      133.61      129.27     28.65 o 
 -18   3   5      124.19       70.96     17.41 o 
 -17   3   5      469.96      467.67     29.90 o 
 -16   3   5       38.44        8.60     13.27 o 
 -15   3   5        4.61       12.52     12.72 o 
 -14   3   5      538.20      468.20     27.27 o 
 -13   3   5      121.56      114.88     15.29 o 
 -12   3   5      219.04      220.40     17.78 o 
 -11   3   5      701.88      671.59     32.02 o 
 -10   3   5     1542.59     1622.47     54.94 o 
  -9   3   5      503.64      406.84     25.70 o 
  -8   3   5      197.22      189.59     17.39 o 
  -7   3   5        3.48        4.33      8.35 o 
  -6   3   5     4859.49     4894.98    151.05 o 
  -5   3   5     3498.50     3461.05    125.66 o 
  -4   3   5        1.08        9.86      9.35 o 
  -3   3   5      941.63     1145.84     48.40 o 
  -2   3   5     5378.26     5165.40    159.23 o 
  -1   3   5     1428.16     1210.42     43.58 o 
   0   3   5     1108.81     1094.32     45.85 o 
   1   3   5      192.38      255.80     18.53 o 
   2   3   5     2141.85     2261.71     74.45 o 
   3   3   5       18.97        6.50      6.34 o 
   4   3   5      718.47      734.61     28.65 o 
   5   3   5      136.89      118.20     10.85 o 
   6   3   5      825.21      716.95     27.32 o 
   7   3   5     1396.19     1396.44     44.97 o 
   8   3   5     2483.17     2612.94     80.47 o 
   9   3   5       33.38       40.84     10.75 o 
  10   3   5      127.07      103.43     17.11 o 
  11   3   5      872.22      835.01     37.84 o 
  12   3   5      173.52      174.39     23.35 o 
  13   3   5      235.89      214.32     22.84 o 
  14   3   5      817.32      800.91     42.76 o 
  15   3   5      720.21      654.04     39.37 o 
  16   3   5      190.29      214.19     27.58 o 
  17   3   5        7.75       -2.43     17.23 o 
  18   3   5       32.55       22.86     19.00 o 
 -18   4   5       70.69       29.76     18.72 o 
 -17   4   5      107.79       77.79     21.42 o 
 -16   4   5      646.41      833.91     44.74 o 
 -15   4   5      448.15      418.39     40.12 o 
 -14   4   5      137.63      132.53     22.79 o 
 -13   4   5      483.69      467.07     33.29 o 
 -12   4   5      902.77     1070.23     54.79 o 
 -11   4   5      173.32      152.70     19.90 o 
 -10   4   5      512.18      459.56     29.95 o 
  -9   4   5       25.03       24.48     14.81 o 
  -8   4   5     4006.40     4026.49    162.83 o 
  -7   4   5     1959.49     2124.28    102.60 o 
  -6   4   5       44.56       36.48     14.29 o 
  -5   4   5      254.16      252.16     21.54 o 
  -4   4   5      730.29     1005.16     47.55 o 
  -3   4   5      810.89      999.16     59.54 o 
  -2   4   5       10.39        6.42     11.30 o 
  -1   4   5       39.29       43.32     13.51 o 
   0   4   5      344.75      390.79     31.32 o 
   1   4   5      318.29      285.79     24.17 o 
   2   4   5     1213.20     1148.29     52.78 o 
   3   4   5      409.89      398.37     33.84 o 
   4   4   5     1089.42     1232.20     62.45 o 
   5   4   5       11.20       -2.28     11.86 o 
   6   4   5     2479.63     2779.33    116.16 o 
   7   4   5       49.16       38.38     16.85 o 
   8   4   5     2226.16     2214.82     98.07 o 
   9   4   5      744.31      896.91     48.01 o 
  10   4   5       26.40       30.77     16.18 o 
  11   4   5      124.57      149.59     22.06 o 
  12   4   5      460.24      490.13     37.33 o 
  13   4   5      370.80      452.28     36.46 o 
  14   4   5      111.87      122.36     24.32 o 
  15   4   5       36.67       27.69     21.02 o 
  16   4   5      126.06       87.28     24.83 o 
 -15   5   5      121.17       81.83     24.63 o 
 -14   5   5      668.16      743.43     61.74 o 
 -13   5   5       95.12       95.40     23.50 o 
 -12   5   5      442.69      515.27     52.77 o 
 -11   5   5       89.16       99.17     23.44 o 
 -10   5   5     1248.65     1196.56     67.29 o 
  -9   5   5       39.77       -1.52     20.49 o 
  -8   5   5      133.45       88.47     23.72 o 
  -7   5   5       10.62        6.74     18.98 o 
  -6   5   5      442.58      468.14     43.27 o 
  -5   5   5      437.64      430.75     36.65 o 
  -4   5   5       41.98       47.85     18.14 o 
  -3   5   5      241.68      297.12     53.11 o 
  -2   5   5     1509.15     1372.01     74.86 o 
  -1   5   5       67.51      101.55     19.73 o 
   0   5   5       38.72       22.46     15.60 o 
   1   5   5       92.48       85.17     19.11 o 
   2   5   5       33.35       31.80     16.31 o 
   3   5   5      586.54      550.36     41.20 o 
   4   5   5     1082.51     1179.65     63.66 o 
   5   5   5      268.78      269.04     67.57 o 
   6   5   5     4457.82     4670.99    211.25 o 
   7   5   5        3.39       11.71     21.21 o 
   8   5   5      158.84       75.89     37.53 o 
   9   5   5        0.95       -0.93     21.81 o 
  10   5   5      761.11      782.61     60.76 o 
  11   5   5      244.03      206.62     39.43 o 
  12   5   5      178.14      143.11     52.87 o 
  13   5   5      155.00      230.31     37.92 o 
  14   5   5      247.06      289.45     38.58 o 
 -11   6   5       10.32       21.77     27.65 o 
 -10   6   5       50.49       58.52     29.85 o 
  -9   6   5       45.62       82.62     30.26 o 
  -8   6   5      812.08      845.56     83.72 o 
  -7   6   5        0.01       12.58     24.20 o 
  -6   6   5        3.04       31.78     24.79 o 
  -5   6   5       31.34       30.84     22.07 o 
  -4   6   5     1238.87     1338.74     85.76 o 
  -3   6   5      135.40      101.01     25.02 o 
  -2   6   5      118.23       62.52     23.11 o 
  -1   6   5       73.15       17.36     23.27 o 
   0   6   5      745.21      992.85     62.32 o 
   1   6   5        1.80      -13.84     19.72 o 
   2   6   5      306.93      358.95     48.99 o 
   3   6   5       15.28        4.12     21.20 o 
   4   6   5      229.73      254.51     37.60 o 
   5   6   5       15.37       29.43     24.84 o 
   6   6   5     1147.81     1136.20     76.94 o 
   7   6   5       48.01       47.32     28.49 o 
   8   6   5      664.82      585.24     56.08 o 
   9   6   5        1.56      -10.59     26.93 o 
 -22   0   6       83.02       87.81     27.39 o 
 -20   0   6      625.15      667.17     65.04 o 
 -18   0   6      215.01      215.95     28.29 o 
 -16   0   6        6.03       37.05     18.44 o 
 -14   0   6     5343.85     6220.25    273.69 o 
 -12   0   6     1081.94     1026.21     50.99 o 
 -10   0   6     5844.66     6989.37    247.13 o 
  -8   0   6     6756.99     6653.99    231.56 o 
  -6   0   6      271.45      316.65     22.90 o 
  -4   0   6     5096.97     4540.82    229.56 o 
  -2   0   6     1756.05     2080.18    131.39 o 
   0   0   6      374.85      474.70     74.23 o 
   2   0   6    24007.02    26617.30   1324.02 o 
   4   0   6     7297.52     7058.59    308.57 o 
   6   0   6    15148.33    19076.49    724.74 o 
   8   0   6      102.07      125.58     16.08 o 
  10   0   6     1701.86     1764.79     85.47 o 
  12   0   6        1.75        5.27     13.59 o 
  14   0   6     1228.94     1384.29     90.51 o 
  16   0   6        1.09       -1.19     18.96 o 
  18   0   6      474.24      612.78     53.86 o 
  20   0   6        0.27      -12.44     25.00 o 
 -22   1   6      246.07      209.18     23.51 o 
 -21   1   6       30.03       18.00     15.67 o 
 -20   1   6      270.17      254.26     24.64 o 
 -19   1   6        0.63        5.17     14.26 o 
 -18   1   6     1705.92     1666.57     67.50 o 
 -17   1   6      262.56      251.92     21.23 o 
 -16   1   6      413.05      363.34     25.78 o 
 -15   1   6      334.29      411.71     25.22 o 
 -14   1   6     1208.14     1134.26     44.02 o 
 -13   1   6      214.18      167.84     13.35 o 
 -12   1   6     6507.83     6398.92    186.25 o 
 -11   1   6     3410.79     3808.01    103.29 o 
 -10   1   6     9771.47    10232.69    308.70 o 
  -9   1   6     1908.47     1932.54     60.74 o 
  -8   1   6     4123.48     3779.19    110.66 o 
  -7   1   6       55.73       53.80      7.28 o 
  -6   1   6       52.92       40.42      7.40 o 
  -5   1   6      317.07      317.81     15.77 o 
  -4   1   6     1866.09     1477.48     61.99 o 
  -3   1   6      455.59      480.28     26.89 o 
  -2   1   6     3495.36     3672.41    145.73 o 
  -1   1   6     1914.11     1552.33     65.04 o 
   0   1   6      832.63      726.70     30.33 o 
   1   1   6     7983.92     8731.46    287.11 o 
   2   1   6      149.30      232.01     14.99 o 
   3   1   6     1662.22     1631.59     63.72 o 
   4   1   6     5509.40     5268.14    162.16 o 
   5   1   6       18.64       26.84      5.38 o 
   6   1   6     3153.96     3807.35     97.14 o 
   7   1   6       23.23       40.69      6.76 o 
   8   1   6     1947.72     1737.91     48.26 o 
   9   1   6        2.53       10.91      6.88 o 
  10   1   6     1171.73     1380.63     47.06 o 
  11   1   6       12.28       22.84      9.73 o 
  12   1   6     4342.34     4305.63    127.95 o 
  13   1   6       33.20       29.96     11.56 o 
  14   1   6       40.26       24.99     11.99 o 
  15   1   6        9.49       27.83     12.50 o 
  16   1   6       49.12       26.18     13.87 o 
  17   1   6        3.58        8.79     14.38 o 
  18   1   6        0.17        0.84     15.37 o 
  19   1   6        4.15      -23.00     15.33 o 
  20   1   6      321.88      293.33     27.07 o 
 -21   2   6       17.63       13.73     16.63 o 
 -20   2   6      351.84      309.88     25.37 o 
 -19   2   6      558.13      567.89     32.55 o 
 -18   2   6      570.97      624.30     32.59 o 
 -17   2   6        0.61       -1.72     12.03 o 
 -16   2   6      171.39      160.08     20.41 o 
 -15   2   6      750.34      750.23     35.46 o 
 -14   2   6     1932.80     1885.25     68.52 o 
 -13   2   6       48.09       42.07     11.09 o 
 -12   2   6     6060.37     6190.69    172.59 o 
 -11   2   6      170.99      166.66     12.79 o 
 -10   2   6     1294.14     1472.29     49.42 o 
  -9   2   6       74.45       58.93      8.68 o 
  -8   2   6      244.81      259.16     15.43 o 
  -7   2   6     1834.82     2060.21     63.47 o 
  -6   2   6     2065.78     2143.52     68.68 o 
  -5   2   6       22.88       43.92      7.48 o 
  -4   2   6      471.97      484.68     21.82 o 
  -3   2   6      340.82      348.88     17.95 o 
  -2   2   6     1762.10     1692.11     63.94 o 
  -1   2   6      254.99      197.40     13.40 o 
   0   2   6        2.61        3.20      6.35 o 
   1   2   6      850.81      996.89     31.93 o 
   2   2   6     2316.79     2736.25     78.01 o 
   3   2   6     1685.66     1777.16     53.19 o 
   4   2   6     2768.57     2738.40     74.60 o 
   5   2   6     1017.35      994.60     28.51 o 
   6   2   6     3789.43     4313.24    114.34 o 
   7   2   6      336.91      318.57     14.50 o 
   8   2   6     1380.71     1345.57     41.37 o 
   9   2   6      326.96      315.24     18.46 o 
  10   2   6     3300.31     3648.52    109.59 o 
  11   2   6      215.59      223.87     26.19 o 
  12   2   6       22.76       26.52     12.13 o 
  13   2   6     2989.88     3290.59    110.54 o 
  14   2   6      545.08      599.98     29.65 o 
  15   2   6      213.98      198.22     21.00 o 
  16   2   6        0.91        9.98     13.08 o 
  17   2   6       15.09       24.45     15.11 o 
  18   2   6      110.94       93.84     20.00 o 
  19   2   6       67.35       76.95     19.99 o 
 -20   3   6       42.13       34.72     18.80 o 
 -19   3   6       97.29       66.74     19.71 o 
 -18   3   6      182.45      217.33     32.03 o 
 -17   3   6      709.38      659.22     42.84 o 
 -16   3   6      624.00      619.12     41.37 o 
 -15   3   6      164.02      211.53     25.37 o 
 -14   3   6      545.11      591.58     31.13 o 
 -13   3   6      861.83      819.15     36.38 o 
 -12   3   6        3.00       -2.67     10.07 o 
 -11   3   6      158.26      172.91     17.43 o 
 -10   3   6      986.46     1084.77     43.15 o 
  -9   3   6     3001.61     2859.30     93.53 o 
  -8   3   6      616.22      549.62     26.53 o 
  -7   3   6      511.29      583.40     32.00 o 
  -6   3   6      490.07      466.93     27.27 o 
  -5   3   6     2399.23     2151.91     89.89 o 
  -4   3   6     1069.24      872.13     39.38 o 
  -3   3   6     1108.99     1192.03     45.61 o 
  -2   3   6     2724.95     2980.28    100.39 o 
  -1   3   6     1258.69     1041.67     42.58 o 
   0   3   6     1882.87     1767.50     63.89 o 
   1   3   6      159.30      120.58     16.05 o 
   2   3   6      934.47     1116.95     72.12 o 
   3   3   6     2207.41     2358.86     78.01 o 
   4   3   6      738.61      743.50     32.63 o 
   5   3   6        8.67       10.47      8.29 o 
   6   3   6        7.16       14.56      9.10 o 
   7   3   6       47.40       52.84     13.84 o 
   8   3   6      763.65      850.32     38.89 o 
   9   3   6     1665.67     1884.43     76.23 o 
  10   3   6      536.95      676.86     45.95 o 
  11   3   6      744.33      812.34     49.63 o 
  12   3   6     1094.56      982.72     46.47 o 
  13   3   6      486.45      426.09     30.17 o 
  14   3   6        2.16        0.13     14.78 o 
  15   3   6      185.19      227.80     25.33 o 
  16   3   6      530.24      476.28     43.32 o 
  17   3   6       15.31       -4.65     17.07 o 
  18   3   6       57.36       51.56     20.34 o 
 -18   4   6      183.34      195.65     25.47 o 
 -17   4   6        9.00       26.13     18.05 o 
 -16   4   6      189.30      205.11     23.88 o 
 -15   4   6     1981.67     2148.24     80.99 o 
 -14   4   6      253.10      254.19     25.94 o 
 -13   4   6        5.91       12.56     14.23 o 
 -12   4   6       89.19       80.63     16.30 o 
 -11   4   6      683.46      789.50     51.25 o 
 -10   4   6      482.14      436.90     31.07 o 
  -9   4   6       10.61       34.07     15.78 o 
  -8   4   6       32.92       27.09     14.93 o 
  -7   4   6     1022.51     1079.00     64.01 o 
  -6   4   6     3184.91     3432.56    157.12 o 
  -5   4   6       96.42      109.59     18.53 o 
  -4   4   6      100.74       57.08     16.16 o 
  -3   4   6     2859.20     3195.64    120.37 o 
  -2   4   6        2.74       12.43     12.48 o 
  -1   4   6     1075.60      972.44     46.85 o 
   0   4   6      558.72      506.60     31.82 o 
   1   4   6     2528.35     3061.32    115.39 o 
   2   4   6        4.97       14.20     13.07 o 
   3   4   6       37.96       33.65     14.22 o 
   4   4   6      121.30      111.39     22.48 o 
   5   4   6      528.68      501.40     50.57 o 
   6   4   6       48.63       65.11     22.17 o 
   7   4   6     1875.59     1911.11     86.71 o 
   8   4   6        2.25       -8.02     15.05 o 
   9   4   6      423.14      468.68     37.00 o 
  10   4   6      592.82      729.35     44.26 o 
  11   4   6       55.52       67.23     18.84 o 
  12   4   6       10.41        9.20     17.34 o 
  13   4   6      419.63      373.73     36.91 o 
  14   4   6      341.13      488.78     48.82 o 
  15   4   6        4.52       22.62     21.48 o 
  16   4   6       42.45       19.43     22.83 o 
 -15   5   6        3.98       12.56     21.95 o 
 -14   5   6       35.69       41.25     21.69 o 
 -13   5   6     2118.96     1976.10     89.67 o 
 -12   5   6       72.45       62.80     23.15 o 
 -11   5   6       14.87        8.36     19.60 o 
 -10   5   6      117.09      141.32     30.22 o 
  -9   5   6      282.05      260.80     40.51 o 
  -8   5   6        0.36       13.60     22.21 o 
  -7   5   6       60.92       57.15     23.37 o 
  -6   5   6       93.42       68.27     23.72 o 
  -5   5   6      233.92      217.03     31.93 o 
  -4   5   6       28.66       18.37     17.73 o 
  -3   5   6       47.96       31.81     18.58 o 
  -2   5   6      186.90      178.40     25.21 o 
  -1   5   6      964.48     1073.24     66.00 o 
   0   5   6       23.00       -2.47     15.83 o 
   1   5   6       72.24       88.55     18.67 o 
   2   5   6      151.87      165.94     22.99 o 
   3   5   6     1714.31     1838.28     86.90 o 
   4   5   6      345.02      276.95     77.53 o 
   5   5   6      250.70      198.12     32.28 o 
   6   5   6       60.98       23.19     22.20 o 
   7   5   6     1840.45     1706.60    110.03 o 
   8   5   6       19.66       45.57     20.66 o 
   9   5   6       69.79       56.95     24.87 o 
  10   5   6       22.99       15.00     19.85 o 
  11   5   6      495.55      571.48     56.06 o 
  12   5   6        4.90       22.58     26.32 o 
  13   5   6      156.58      116.36     41.34 o 
 -11   6   6      973.61      990.20     74.89 o 
 -10   6   6       67.88       34.56     28.91 o 
  -9   6   6       35.47       16.89     27.12 o 
  -8   6   6      157.93       95.27     30.19 o 
  -7   6   6     1249.90     1356.21    135.33 o 
  -6   6   6       45.20       57.07     26.78 o 
  -5   6   6       10.73       26.35     24.82 o 
  -4   6   6        3.40       16.54     21.84 o 
  -3   6   6     1516.48     1856.44     91.54 o 
  -2   6   6       58.46       73.73     23.91 o 
  -1   6   6      474.05      435.53     40.09 o 
   0   6   6        1.98        6.99     21.00 o 
   1   6   6       83.00      136.93     30.05 o 
   2   6   6        1.31        7.64     21.16 o 
   3   6   6      191.20      182.24     30.27 o 
   4   6   6       23.68       47.71     25.89 o 
   5   6   6      904.02      991.07     85.63 o 
   6   6   6        0.03       -4.17     25.96 o 
   7   6   6      273.61      344.76     55.86 o 
   8   6   6       53.95       45.00     28.97 o 
   9   6   6       99.41       85.46     31.89 o 
 -21   0   7      170.92      143.35     29.18 o 
 -19   0   7     2238.81     2031.53     99.46 o 
 -17   0   7       83.24       80.98     20.66 o 
 -15   0   7      194.56      218.79     25.18 o 
 -13   0   7     3395.13     4167.90    152.76 o 
 -11   0   7      188.11      229.47     17.87 o 
  -9   0   7      359.42      360.55     21.39 o 
  -7   0   7    11633.91    11770.07    492.18 o 
  -5   0   7       56.95       81.66     11.29 o 
  -3   0   7     2427.81     2211.09    106.45 o 
  -1   0   7      319.05      277.38     25.29 o 
   1   0   7      530.23      427.45     32.79 o 
   3   0   7    14354.72    15486.52    768.74 o 
   5   0   7       12.80       35.37     10.29 o 
   7   0   7     6097.56     6097.16    215.92 o 
   9   0   7      779.49      798.83     38.74 o 
  11   0   7     4235.39     4593.79    203.12 o 
  13   0   7        5.41       -1.38     16.01 o 
  15   0   7        7.95       30.19     20.10 o 
  17   0   7      166.30      101.90     31.63 o 
  19   0   7      916.94     1250.74    122.67 o 
 -22   1   7        3.69       -3.48     16.14 o 
 -21   1   7      318.88      323.95     29.42 o 
 -20   1   7      158.80      162.26     21.34 o 
 -19   1   7      904.63      858.08     64.69 o 
 -18   1   7       24.27       13.03     13.78 o 
 -17   1   7     2309.58     2261.74     77.19 o 
 -16   1   7      250.20      276.85     21.61 o 
 -15   1   7      545.84      484.51     34.11 o 
 -14   1   7      752.44      904.34     38.40 o 
 -13   1   7     3393.56     3505.58    101.38 o 
 -12   1   7       98.30       80.11      9.05 o 
 -11   1   7     3769.32     3608.68    102.70 o 
 -10   1   7     1685.91     1793.36     57.60 o 
  -9   1   7      116.21       87.71      9.43 o 
  -8   1   7      622.88      505.16     21.40 o 
  -7   1   7     3332.41     2924.17     86.39 o 
  -6   1   7      316.34      329.56     18.25 o 
  -5   1   7       13.27        4.31      4.37 o 
  -4   1   7        7.87       13.35      5.69 o 
  -3   1   7      553.52      520.97     58.66 o 
  -2   1   7       60.04       51.71      7.87 o 
  -1   1   7        9.02       -2.43      5.28 o 
   0   1   7       31.23       18.34      6.11 o 
   1   1   7     5665.19     5461.05    181.92 o 
   2   1   7     5598.15     6714.20    262.97 o 
   3   1   7     5246.97     6226.57    245.09 o 
   4   1   7      229.90      238.90     16.80 o 
   5   1   7     8450.33     8324.65    205.56 o 
   6   1   7       49.18       39.88      6.63 o 
   7   1   7       10.81        9.14      6.17 o 
   8   1   7      671.48      647.68     22.27 o 
   9   1   7     3564.40     3393.55     91.76 o 
  10   1   7       24.06       42.28     10.21 o 
  11   1   7      315.93      381.24     21.80 o 
  12   1   7       18.73        8.67     10.24 o 
  13   1   7     1980.23     1780.04     91.20 o 
  14   1   7      135.40      136.15     16.33 o 
  15   1   7       16.78       24.14     13.27 o 
  16   1   7       28.48       25.54     14.29 o 
  17   1   7      538.08      539.37     31.83 o 
  18   1   7        3.65       -0.79     15.20 o 
  19   1   7        7.15        7.40     16.81 o 
 -21   2   7       85.10       65.12     18.94 o 
 -20   2   7       41.35       29.97     16.16 o 
 -19   2   7      805.50      810.24     39.46 o 
 -18   2   7      768.34      919.04     41.59 o 
 -17   2   7     1564.52     1628.34     57.88 o 
 -16   2   7      320.28      306.58     35.28 o 
 -15   2   7     1248.06     1136.73     46.07 o 
 -14   2   7       39.10       29.02     11.52 o 
 -13   2   7       11.88       17.82     10.60 o 
 -12   2   7       54.84       68.80     10.24 o 
 -11   2   7     1295.33     1339.66     46.69 o 
 -10   2   7     2134.42     2174.14     72.47 o 
  -9   2   7     1014.43     1094.14     41.45 o 
  -8   2   7       91.23       60.44     10.89 o 
  -7   2   7      115.87      112.23     10.43 o 
  -6   2   7      736.91      883.19     33.15 o 
  -5   2   7     1404.77     1682.96     55.09 o 
  -4   2   7      244.07      278.31     15.26 o 
  -3   2   7       61.35       57.33      7.80 o 
  -2   2   7      784.55      715.42     29.73 o 
  -1   2   7      963.66      936.79     36.34 o 
   0   2   7      121.20      117.50     11.00 o 
   1   2   7       59.41       34.76      8.65 o 
   2   2   7      224.52      200.12     17.17 o 
   3   2   7     6188.84     7486.99    213.57 o 
   4   2   7       32.62       27.10      7.09 o 
   5   2   7     3193.07     3090.18     82.71 o 
   6   2   7     3151.80     3370.44     91.52 o 
   7   2   7      581.23      520.48     20.22 o 
   8   2   7      176.15      168.84     13.11 o 
   9   2   7      761.36      675.65     30.44 o 
  10   2   7     2819.41     3045.84     98.47 o 
  11   2   7     1558.57     1735.95     62.02 o 
  12   2   7     1426.19     1474.76     55.85 o 
  13   2   7       60.01       42.06     12.89 o 
  14   2   7      180.83      172.04     18.85 o 
  15   2   7      327.42      376.70     42.70 o 
  16   2   7        1.42        8.97     15.75 o 
  17   2   7       24.39        5.18     16.45 o 
  18   2   7        5.33       18.66     18.27 o 
 -20   3   7      672.79      544.69     42.70 o 
 -19   3   7       67.81       38.87     18.77 o 
 -18   3   7       42.92       38.09     16.87 o 
 -17   3   7      299.88      266.07     25.27 o 
 -16   3   7       95.10      140.40     19.91 o 
 -15   3   7      186.89      135.79     18.66 o 
 -14   3   7       27.11       24.37     13.00 o 
 -13   3   7      886.41      979.34     61.16 o 
 -12   3   7     1339.90     1202.68     48.84 o 
 -11   3   7        7.17        6.70     11.61 o 
 -10   3   7       30.92       26.26     13.20 o 
  -9   3   7     1036.73      919.01     41.25 o 
  -8   3   7     3082.29     2956.80    110.51 o 
  -7   3   7     2878.10     2770.78    102.60 o 
  -6   3   7      767.09      862.86     40.13 o 
  -5   3   7       12.63       31.07     11.70 o 
  -4   3   7     1251.53     1054.93     42.08 o 
  -3   3   7        9.42        5.27      9.32 o 
  -2   3   7      730.96      815.79     40.85 o 
  -1   3   7     3244.30     3516.71    126.91 o 
   0   3   7      842.56      805.99     43.77 o 
   1   3   7     2886.02     2856.89     97.71 o 
   2   3   7     1016.84     1331.76     51.99 o 
   3   3   7     1057.36     1213.58     55.86 o 
   4   3   7      203.33      159.86     22.46 o 
   5   3   7     1210.28     1158.56     51.72 o 
   6   3   7     2309.72     2119.29     99.24 o 
   7   3   7        7.50        7.79     11.11 o 
   8   3   7      618.08      541.19     33.08 o 
   9   3   7     3603.99     3401.33    126.53 o 
  10   3   7      216.49      203.98     30.69 o 
  11   3   7       30.74        6.05     13.93 o 
  12   3   7      736.13      763.67     40.65 o 
  13   3   7      385.45      403.14     30.66 o 
  14   3   7       13.40       35.05     16.58 o 
  15   3   7      206.82      206.01     24.47 o 
  16   3   7      423.86      433.89     34.02 o 
  17   3   7      118.72       95.54     21.20 o 
 -18   4   7      410.30      514.05     37.24 o 
 -17   4   7       64.47       76.44     19.94 o 
 -16   4   7       13.28       10.35     16.67 o 
 -15   4   7      105.20       76.79     18.63 o 
 -14   4   7     1913.25     2298.09     84.30 o 
 -13   4   7      540.90      563.85     43.36 o 
 -12   4   7        3.35        1.32     13.85 o 
 -11   4   7       68.86       45.17     16.63 o 
 -10   4   7      369.72      475.38     37.04 o 
  -9   4   7      916.99     1040.01     56.95 o 
  -8   4   7       22.66        7.71     17.03 o 
  -7   4   7      251.95      180.58     25.89 o 
  -6   4   7     1100.35     1135.24     65.96 o 
  -5   4   7      219.35      266.68     29.58 o 
  -4   4   7        6.05      -17.44     11.62 o 
  -3   4   7      142.43      177.09     26.44 o 
  -2   4   7      851.94      970.61     46.99 o 
  -1   4   7        5.59       20.58     13.30 o 
   0   4   7      722.42      758.78     40.07 o 
   1   4   7      706.64      723.59     39.64 o 
   2   4   7     2234.16     2625.42    101.17 o 
   3   4   7      279.33      342.60     27.44 o 
   4   4   7      634.01      638.75     55.14 o 
   5   4   7      211.73      148.58     20.42 o 
   6   4   7     3140.62     3494.03    145.01 o 
   7   4   7      492.01      636.19     43.42 o 
   8   4   7      314.87      255.25     42.23 o 
   9   4   7      315.54      252.10     32.43 o 
  10   4   7      295.17      286.82     30.18 o 
  11   4   7      614.41      649.73     64.79 o 
  12   4   7      117.57      158.08     34.56 o 
  13   4   7        0.16       -0.92     19.74 o 
  14   4   7      104.27       90.94     24.10 o 
  15   4   7       86.99      143.48     27.42 o 
 -15   5   7       26.40       -0.05     22.56 o 
 -14   5   7       13.14        2.61     21.18 o 
 -13   5   7       12.95       16.74     20.56 o 
 -12   5   7     1175.24      914.15     59.36 o 
 -11   5   7       32.51       11.74     20.29 o 
 -10   5   7        3.71      -29.01     19.34 o 
  -9   5   7       61.32       26.32     28.15 o 
  -8   5   7      116.73      107.55     25.84 o 
  -7   5   7       41.90       26.18     21.77 o 
  -6   5   7      218.88      227.40     32.14 o 
  -5   5   7      192.96      170.02     25.16 o 
  -4   5   7     1590.85     1448.20     72.89 o 
  -3   5   7      144.08      174.61     33.61 o 
  -2   5   7      143.02      188.18     25.62 o 
  -1   5   7      112.94      147.56     24.20 o 
   0   5   7       88.93       83.62     29.38 o 
   1   5   7        1.41        3.25     17.04 o 
   2   5   7      992.53     1153.33     79.36 o 
   3   5   7       16.96       17.11     19.40 o 
   4   5   7     3732.11     3860.76    179.54 o 
   5   5   7      294.41      185.07     47.26 o 
   6   5   7      103.27       95.42     41.92 o 
   7   5   7        2.47       14.26     18.72 o 
   8   5   7     1000.56     1064.76     71.21 o 
   9   5   7       67.17       42.21     21.24 o 
  10   5   7        6.75       -7.80     20.42 o 
  11   5   7        0.10        7.73     21.78 o 
  12   5   7      262.96      222.03     49.73 o 
 -11   6   7       58.23       27.70     28.68 o 
 -10   6   7      628.57      713.23     62.29 o 
  -9   6   7       46.95        2.74     27.18 o 
  -8   6   7       66.83       59.69     28.80 o 
  -7   6   7       34.23      -11.97     24.44 o 
  -6   6   7     1133.70     1406.83     95.16 o 
  -5   6   7        5.58       28.38     25.64 o 
  -4   6   7       50.03       35.28     22.30 o 
  -3   6   7        4.87       27.96     22.24 o 
  -2   6   7      938.05     1200.50     69.77 o 
  -1   6   7       64.18       73.92     28.25 o 
   0   6   7      225.56      267.05     32.99 o 
   1   6   7       42.65       39.72     22.97 o 
   2   6   7       58.19       90.31     25.86 o 
   3   6   7       52.34       62.51     24.88 o 
   4   6   7      461.17      484.82     48.89 o 
   5   6   7       74.13       82.55     29.96 o 
   6   6   7     1045.48      978.86     85.04 o 
   7   6   7        8.32       28.24     27.92 o 
   8   6   7       74.89       71.88     31.85 o 
 -22   0   8      197.20      239.41     36.89 o 
 -20   0   8       12.38       14.96     20.56 o 
 -18   0   8     1380.51     1346.68    103.49 o 
 -16   0   8      302.60      428.58     35.82 o 
 -14   0   8     2588.49     2616.01    111.08 o 
 -12   0   8     1286.20     1238.16     78.11 o 
 -10   0   8     3383.58     3381.97    136.65 o 
  -8   0   8     5689.12     6187.34    263.26 o 
  -6   0   8     8256.98     7753.17    330.73 o 
  -4   0   8     5535.92     5898.86    255.78 o 
  -2   0   8     7697.91     7527.36    377.50 o 
   0   0   8     7570.21     8366.54    363.98 o 
   2   0   8     6382.51     6954.22    303.39 o 
   4   0   8    27594.58    29961.81   1479.73 o 
   6   0   8        6.51        0.49      8.31 o 
   8   0   8     3420.02     3578.02    143.18 o 
  10   0   8      187.59      147.09     21.25 o 
  12   0   8     2157.11     2418.04    115.80 o 
  14   0   8       64.04       47.37     22.94 o 
  16   0   8      152.04      307.87     49.72 o 
  18   0   8       47.28       44.97     26.99 o 
 -22   1   8       17.43        9.29     17.26 o 
 -21   1   8       90.74      121.54     20.24 o 
 -20   1   8     1273.72     1218.76     57.65 o 
 -19   1   8      248.61      219.00     29.94 o 
 -18   1   8     1648.30     1659.38     63.03 o 
 -17   1   8      586.04      689.77     39.06 o 
 -16   1   8      362.63      381.55     25.64 o 
 -15   1   8       68.19       81.26     15.48 o 
 -14   1   8     2912.60     3098.49     91.63 o 
 -13   1   8      477.65      585.97     26.03 o 
 -12   1   8      459.10      381.45     22.04 o 
 -11   1   8       15.91       20.52      8.19 o 
 -10   1   8       23.65       20.88      7.77 o 
  -9   1   8      473.25      613.46     24.98 o 
  -8   1   8     1007.26      940.84     32.80 o 
  -7   1   8     1778.55     1743.94     51.53 o 
  -6   1   8     1677.29     1465.25     52.25 o 
  -5   1   8     2440.08     2720.82     80.21 o 
  -4   1   8      210.69      290.82     19.79 o 
  -3   1   8      390.00      389.10     21.00 o 
  -2   1   8      156.54      147.08     13.17 o 
  -1   1   8     1473.09     1868.42     78.06 o 
   0   1   8     2140.08     2127.43     80.33 o 
   1   1   8     2422.80     2676.92     92.71 o 
   2   1   8    10173.61     9891.38    382.77 o 
   3   1   8     3336.37     3842.30    141.06 o 
   4   1   8     9815.50    10826.19    294.47 o 
   5   1   8      145.63      148.70     10.27 o 
   6   1   8      613.28      632.38     26.08 o 
   7   1   8      152.25      185.48     13.60 o 
   8   1   8      678.05      679.37     25.96 o 
   9   1   8      387.99      398.21     19.77 o 
  10   1   8     1392.42     1383.81     47.42 o 
  11   1   8       71.92       39.79     11.08 o 
  12   1   8      554.62      585.88     28.46 o 
  13   1   8        1.84        3.27     11.01 o 
  14   1   8      739.69      697.95     34.22 o 
  15   1   8      101.54       72.48     15.20 o 
  16   1   8       32.88       45.81     15.30 o 
  17   1   8       18.68        9.26     15.56 o 
  18   1   8      332.73      401.01     28.82 o 
  19   1   8        7.29        6.66     17.38 o 
 -21   2   8      136.14      138.62     21.50 o 
 -20   2   8      148.89       97.18     18.67 o 
 -19   2   8       40.36       27.28     15.30 o 
 -18   2   8     1238.09     1207.04     48.20 o 
 -17   2   8      771.20      962.79     41.16 o 
 -16   2   8      147.57      155.22     18.39 o 
 -15   2   8      486.98      491.95     28.50 o 
 -14   2   8     1276.19     1199.63     51.42 o 
 -13   2   8      432.62      423.46     24.71 o 
 -12   2   8     1918.11     2004.04     61.96 o 
 -11   2   8      101.44       93.66     11.38 o 
 -10   2   8     1566.84     1656.35     54.16 o 
  -9   2   8      360.61      467.03     38.15 o 
  -8   2   8      864.10      797.54     37.48 o 
  -7   2   8       56.66       60.47      9.14 o 
  -6   2   8       69.03       62.29      8.76 o 
  -5   2   8        3.93       10.54      6.17 o 
  -4   2   8     2462.69     2716.85     91.09 o 
  -3   2   8        1.11        4.54      8.07 o 
  -2   2   8     1122.09     1025.97     46.91 o 
  -1   2   8     8244.37     9425.77    326.40 o 
   0   2   8     8464.50     9477.47    305.66 o 
   1   2   8      130.80      144.93     11.41 o 
   2   2   8     1614.68     1571.66     50.12 o 
   3   2   8     1608.77     1581.65     54.71 o 
   4   2   8     5987.94     6762.21    195.79 o 
   5   2   8      259.11      300.06     15.85 o 
   6   2   8     2057.97     2040.20     68.50 o 
   7   2   8     1122.96     1270.34     46.58 o 
   8   2   8     1040.86     1074.66     42.17 o 
   9   2   8      210.35      204.55     20.06 o 
  10   2   8      332.64      285.79     21.78 o 
  11   2   8      289.73      279.03     25.04 o 
  12   2   8     1138.56     1370.31     53.38 o 
  13   2   8      113.04      133.24     17.67 o 
  14   2   8       12.40       30.16     14.70 o 
  15   2   8      691.16      742.06     39.22 o 
  16   2   8        3.53       13.44     16.48 o 
  17   2   8       29.56       35.47     17.88 o 
  18   2   8       51.05       74.53     21.35 o 
 -20   3   8      325.78      391.80     39.86 o 
 -19   3   8      439.34      433.38     33.17 o 
 -18   3   8        2.01       -6.96     15.99 o 
 -17   3   8       17.58        3.99     15.11 o 
 -16   3   8       55.10       48.74     16.07 o 
 -15   3   8      272.78      294.41     24.30 o 
 -14   3   8      458.24      395.61     34.25 o 
 -13   3   8      118.52      145.29     17.54 o 
 -12   3   8     1471.81     1453.07     56.70 o 
 -11   3   8     1584.97     1667.91     65.41 o 
 -10   3   8      203.24      196.69     29.93 o 
  -9   3   8       10.95        8.64     12.22 o 
  -8   3   8      107.09      118.64     16.31 o 
  -7   3   8     2565.89     2537.86     95.68 o 
  -6   3   8     1581.41     1433.63     73.07 o 
  -5   3   8       14.80        7.18     10.72 o 
  -4   3   8     1145.45     1140.42     49.38 o 
  -3   3   8     4013.74     3927.17    141.39 o 
  -2   3   8        9.50        8.62     10.42 o 
  -1   3   8      828.64      795.60     37.88 o 
   0   3   8     1967.30     2266.50     85.85 o 
   1   3   8      614.61      525.83     29.50 o 
   2   3   8     3260.68     3205.03    109.67 o 
   3   3   8      377.84      457.42     29.33 o 
   4   3   8      382.40      413.44     39.76 o 
   5   3   8      963.23      849.57     53.82 o 
   6   3   8     1831.54     1616.42     73.69 o 
   7   3   8        0.60        9.29     13.17 o 
   8   3   8      391.42      469.75     35.85 o 
   9   3   8     1174.34     1189.18     58.04 o 
  10   3   8     1466.99     1304.20     59.67 o 
  11   3   8      407.21      467.01     34.94 o 
  12   3   8       72.29       80.15     25.26 o 
  13   3   8      121.40      186.22     25.47 o 
  14   3   8        3.24       16.32     18.13 o 
  15   3   8       37.55       21.58     19.68 o 
  16   3   8       59.28       90.64     22.55 o 
  17   3   8      313.40      338.05     42.56 o 
 -18   4   8      190.74      247.17     27.64 o 
 -17   4   8      340.80      386.66     36.73 o 
 -16   4   8      140.61       84.80     20.65 o 
 -15   4   8       42.92       25.80     17.79 o 
 -14   4   8       26.56        6.36     16.26 o 
 -13   4   8     2526.09     2857.66    113.90 o 
 -12   4   8      920.45      988.03     75.67 o 
 -11   4   8       31.15       36.44     17.69 o 
 -10   4   8      332.33      336.38     34.13 o 
  -9   4   8       11.34       12.11     22.67 o 
  -8   4   8      386.13      463.55     55.95 o 
  -7   4   8      579.78      569.94     50.31 o 
  -6   4   8      458.65      459.08     55.58 o 
  -5   4   8      652.31      847.35     66.52 o 
  -4   4   8      569.60      542.98     33.88 o 
  -3   4   8     1388.64     1225.27     55.76 o 
  -2   4   8     1503.96     1570.14     72.99 o 
  -1   4   8     2395.19     2638.14    101.75 o 
   0   4   8      810.71      898.33     45.40 o 
   1   4   8      132.61      120.69     18.64 o 
   2   4   8       30.20       25.40     13.95 o 
   3   4   8     4057.14     4368.95    176.85 o 
   4   4   8      588.41      663.80     48.78 o 
   5   4   8       23.06        1.25     14.23 o 
   6   4   8      583.07      705.33     58.91 o 
   7   4   8      460.43      592.31     48.88 o 
   8   4   8      471.06      583.83     42.39 o 
   9   4   8        4.49       14.40     17.97 o 
  10   4   8       41.17       36.03     18.98 o 
  11   4   8      319.57      306.07     29.55 o 
  12   4   8      575.71      644.52     44.33 o 
  13   4   8       31.17       28.79     20.43 o 
  14   4   8        9.41        7.75     20.82 o 
  15   4   8      391.59      471.71     47.34 o 
 -15   5   8     1033.01      854.33     54.99 o 
 -14   5   8        0.40        5.22     20.44 o 
 -13   5   8      231.35      235.41     33.00 o 
 -12   5   8        0.56        7.18     21.24 o 
 -11   5   8      424.57      424.58     44.23 o 
 -10   5   8       18.63      -12.96     20.33 o 
  -9   5   8      105.71       72.47     25.20 o 
  -8   5   8        0.75      -10.86     20.93 o 
  -7   5   8     1097.92     1110.20     70.44 o 
  -6   5   8       19.33        9.43     20.89 o 
  -5   5   8      160.63      206.37     36.39 o 
  -4   5   8      523.37      625.08     51.18 o 
  -3   5   8      887.18      857.30     55.10 o 
  -2   5   8      315.10      323.43     51.61 o 
  -1   5   8     1136.67     1340.09     69.45 o 
   0   5   8      248.52      184.33     38.21 o 
   1   5   8     3540.18     3642.96    150.63 o 
   2   5   8       32.14       41.09     20.18 o 
   3   5   8       63.19       69.33     27.44 o 
   4   5   8       29.91       14.90     21.79 o 
   5   5   8     1444.17     1377.41    104.89 o 
   6   5   8      257.83      201.63     33.55 o 
   7   5   8      125.85      112.39     37.70 o 
   8   5   8      159.00      174.00     31.32 o 
   9   5   8      459.82      428.62     56.25 o 
  10   5   8        7.05        0.61     20.58 o 
  11   5   8        0.90        4.07     22.23 o 
  12   5   8       33.54       17.68     25.10 o 
 -10   6   8       18.24       36.88     30.45 o 
  -9   6   8      344.68      307.18     42.86 o 
  -8   6   8       17.57        6.64     26.26 o 
  -7   6   8       16.10      -19.03     24.78 o 
  -6   6   8        4.37       18.44     25.48 o 
  -5   6   8      634.89      696.96     58.78 o 
  -4   6   8       34.02       26.11     24.51 o 
  -3   6   8      134.28      104.60     27.37 o 
  -2   6   8       12.42       19.89     22.79 o 
  -1   6   8     1321.98     1632.30     85.17 o 
   0   6   8       78.55       64.56     25.36 o 
   1   6   8       63.90        5.83     22.55 o 
   2   6   8      140.64       96.98     26.44 o 
   3   6   8      442.81      406.80     45.69 o 
   4   6   8        4.43       47.28     27.12 o 
   5   6   8       16.17       25.02     28.14 o 
   6   6   8        0.02       18.93     27.92 o 
   7   6   8      409.11      399.78     48.06 o 
 -21   0   9      306.39      342.81     38.65 o 
 -19   0   9     1467.52     1603.96     84.63 o 
 -17   0   9      865.13      830.54     79.17 o 
 -15   0   9       52.21       35.35     16.05 o 
 -13   0   9     2446.65     2583.01    110.68 o 
 -11   0   9        4.91        9.54     11.29 o 
  -9   0   9     6353.06     7017.94    299.16 o 
  -7   0   9     2326.79     2623.18    117.81 o 
  -5   0   9     3410.68     2983.17    134.15 o 
  -3   0   9     6430.26     6421.52    323.31 o 
  -1   0   9     5732.42     5679.83    286.69 o 
   1   0   9    19120.80    21692.11    932.36 o 
   3   0   9     1296.22     1324.59     65.76 o 
   5   0   9     1153.21     1101.61     72.39 o 
   7   0   9      463.32      530.00     28.69 o 
   9   0   9     1076.63     1250.63     65.59 o 
  11   0   9       11.43        8.85     15.61 o 
  13   0   9     1137.23     1525.86     82.50 o 
  15   0   9        3.21      -17.94     20.18 o 
  17   0   9       66.51      116.28     30.97 o 
 -22   1   9       91.21       95.98     19.40 o 
 -21   1   9      119.33       91.20     18.37 o 
 -20   1   9       14.09        4.25     13.94 o 
 -19   1   9     2026.27     2095.85     80.17 o 
 -18   1   9       15.62       30.35     14.84 o 
 -17   1   9     1058.33     1040.08     46.21 o 
 -16   1   9      856.14      958.96     42.80 o 
 -15   1   9     1512.86     1573.30     63.29 o 
 -14   1   9      169.28      221.10     18.67 o 
 -13   1   9     1010.45      985.01     39.80 o 
 -12   1   9       16.48       19.55      9.83 o 
 -11   1   9      441.37      377.75     31.01 o 
 -10   1   9      346.13      290.89     18.45 o 
  -9   1   9      537.96      520.37     23.27 o 
  -8   1   9      737.20      941.21     33.54 o 
  -7   1   9      886.49      992.58     35.99 o 
  -6   1   9      861.09      807.01     28.20 o 
  -5   1   9      235.54      203.94     11.23 o 
  -4   1   9       57.10       66.26      9.95 o 
  -3   1   9       93.82       94.10     16.14 o 
  -2   1   9      202.26      196.90     20.78 o 
  -1   1   9     1147.04     1236.33     61.64 o 
   0   1   9       52.41       43.54     10.27 o 
   1   1   9     8719.36    10152.15    442.74 o 
   2   1   9     1992.58     1939.33     83.10 o 
   3   1   9     4690.26     4371.22    176.28 o 
   4   1   9      369.72      358.61     16.89 o 
   5   1   9     5337.67     5960.12    162.66 o 
   6   1   9       36.20       27.17      6.81 o 
   7   1   9      242.17      201.76     13.90 o 
   8   1   9        1.00        1.77      7.60 o 
   9   1   9     1396.86     1542.42     54.61 o 
  10   1   9      119.85      161.01     14.82 o 
  11   1   9      929.21      862.34     41.71 o 
  12   1   9       14.50        7.40     10.99 o 
  13   1   9       12.04       25.25     12.42 o 
  14   1   9       46.38       27.09     13.42 o 
  15   1   9     1139.11     1143.69     55.97 o 
  16   1   9        6.45        5.58     14.90 o 
  17   1   9        8.24       16.03     17.27 o 
  18   1   9       86.79       96.21     25.45 o 
 -21   2   9      293.73      303.43     31.16 o 
 -20   2   9      344.07      331.75     26.69 o 
 -19   2   9      429.94      405.64     28.00 o 
 -18   2   9      324.38      296.96     24.80 o 
 -17   2   9     3007.88     2987.12    103.48 o 
 -16   2   9      211.80      309.73     30.15 o 
 -15   2   9      102.88       87.45     16.86 o 
 -14   2   9       33.70       17.35     11.56 o 
 -13   2   9       51.18       33.28     11.38 o 
 -12   2   9     1133.98     1230.84     44.62 o 
 -11   2   9       82.61       76.90     13.45 o 
 -10   2   9      353.08      335.60     20.42 o 
  -9   2   9     1345.56     1370.04     49.21 o 
  -8   2   9     1804.36     2018.24     63.23 o 
  -7   2   9     1231.35     1318.08     45.30 o 
  -6   2   9        9.65       21.71      7.33 o 
  -5   2   9        8.11       19.30      7.04 o 
  -4   2   9      576.51      744.87     41.14 o 
  -3   2   9      645.67      648.32     33.98 o 
  -2   2   9        9.39        3.13      8.17 o 
  -1   2   9    10110.44     9959.47    345.00 o 
   0   2   9       24.41       -2.93      9.54 o 
   1   2   9     4441.53     5218.83    171.67 o 
   2   2   9      646.77      592.19     40.71 o 
   3   2   9     1497.11     1419.28     49.34 o 
   4   2   9     2321.07     2589.01     79.98 o 
   5   2   9     4012.00     4333.38    120.10 o 
   6   2   9      614.54      593.08     30.07 o 
   7   2   9       48.03       51.36     11.15 o 
   8   2   9     1290.27     1509.76     57.65 o 
   9   2   9      191.42      225.90     21.43 o 
  10   2   9      643.51      712.90     38.46 o 
  11   2   9       11.27       23.25     13.25 o 
  12   2   9       87.80       89.56     15.56 o 
  13   2   9        7.41       24.20     13.84 o 
  14   2   9       28.77       10.40     14.80 o 
  15   2   9       46.66       41.18     16.91 o 
  16   2   9       29.88       28.75     17.78 o 
  17   2   9      389.66      500.94     38.18 o 
 -20   3   9      101.49      126.97     22.80 o 
 -19   3   9      615.37      574.84     38.47 o 
 -18   3   9       93.19       69.81     19.57 o 
 -17   3   9       51.51       29.65     16.90 o 
 -16   3   9      225.55      283.36     25.56 o 
 -15   3   9      356.92      401.39     31.27 o 
 -14   3   9      645.59      587.61     33.86 o 
 -13   3   9      414.40      413.27     27.23 o 
 -12   3   9       69.36       60.13     14.91 o 
 -11   3   9     1006.18      976.38     45.23 o 
 -10   3   9      210.88      192.89     19.19 o 
  -9   3   9      368.66      333.01     27.98 o 
  -8   3   9       39.69       44.37     14.81 o 
  -7   3   9     1310.18     1350.31     57.27 o 
  -6   3   9     3850.05     3627.77    145.42 o 
  -5   3   9     1523.99     1689.49     73.77 o 
  -4   3   9     1251.81     1426.85     58.82 o 
  -3   3   9     1762.93     2039.18     78.37 o 
  -2   3   9     2467.42     2232.55     84.48 o 
  -1   3   9      425.19      406.84     31.64 o 
   0   3   9      283.47      243.65     21.50 o 
   1   3   9      484.00      428.85     45.60 o 
   2   3   9      638.94      588.47     33.47 o 
   3   3   9     1090.80     1142.31     48.28 o 
   4   3   9      340.69      326.70     32.00 o 
   5   3   9      445.81      580.21     34.50 o 
   6   3   9     1660.16     1620.25     68.49 o 
   7   3   9     2227.75     2294.53     89.76 o 
   8   3   9      679.14      773.84     41.67 o 
   9   3   9       56.41       32.99     15.26 o 
  10   3   9       36.68       39.36     16.47 o 
  11   3   9      301.62      324.00     28.39 o 
  12   3   9       32.96        6.68     20.90 o 
  13   3   9        5.68       30.64     19.13 o 
  14   3   9      734.96      801.50     53.63 o 
  15   3   9        3.07        2.02     18.19 o 
  16   3   9        4.68       20.65     21.59 o 
 -18   4   9       38.45       30.63     21.04 o 
 -17   4   9        9.58       -8.76     19.12 o 
 -16   4   9       80.68      110.89     23.03 o 
 -15   4   9      368.85      355.98     31.33 o 
 -14   4   9      170.83      151.75     26.84 o 
 -13   4   9      116.60       95.79     21.11 o 
 -12   4   9      721.40      840.61     52.59 o 
 -11   4   9      808.64      829.40     51.40 o 
 -10   4   9       19.11        4.64     16.26 o 
  -9   4   9        2.84        7.81     18.44 o 
  -8   4   9     2137.05     2278.47    129.27 o 
  -7   4   9        1.39       26.88     18.29 o 
  -6   4   9      100.99       84.58     27.78 o 
  -5   4   9      113.52       80.73     20.67 o 
  -4   4   9     1575.83     1954.53     86.43 o 
  -3   4   9       90.17      111.31     19.40 o 
  -2   4   9       68.50       35.64     14.89 o 
  -1   4   9      584.55      516.41     32.87 o 
   0   4   9      338.53      400.28     34.17 o 
   1   4   9       90.98       71.83     16.98 o 
   2   4   9      119.31       95.28     18.20 o 
   3   4   9       18.93       21.94     17.31 o 
   4   4   9     1365.97     1716.10     81.70 o 
   5   4   9      512.29      677.25     41.47 o 
   6   4   9      128.28      118.09     22.10 o 
   7   4   9       89.00       65.91     18.90 o 
   8   4   9     1230.27     1382.98     70.82 o 
   9   4   9      415.97      434.55     37.86 o 
  10   4   9      109.45       79.63     22.46 o 
  11   4   9      114.34       81.61     20.60 o 
  12   4   9      332.67      450.83     51.40 o 
  13   4   9       65.89       69.11     22.50 o 
  14   4   9      210.04      175.99     29.36 o 
 -15   5   9        2.90      -14.05     21.17 o 
 -14   5   9      352.19      323.19     33.90 o 
 -13   5   9        0.11        7.08     21.93 o 
 -12   5   9       61.34       65.73     27.78 o 
 -11   5   9       22.61        0.68     23.22 o 
 -10   5   9      359.11      345.96     40.05 o 
  -9   5   9      167.08      113.72     27.58 o 
  -8   5   9       14.64       18.78     21.96 o 
  -7   5   9       50.56       14.22     23.15 o 
  -6   5   9      983.36      868.40     79.87 o 
  -5   5   9      257.49      239.72     32.66 o 
  -4   5   9       86.42       76.54     27.94 o 
  -3   5   9      736.07      798.63     51.81 o 
  -2   5   9     3133.35     2958.80    126.60 o 
  -1   5   9       78.05      110.79     23.22 o 
   0   5   9       97.39       77.83     22.79 o 
   1   5   9       35.65       13.85     27.19 o 
   2   5   9      927.11      831.12     84.37 o 
   3   5   9      166.75      129.21     27.73 o 
   4   5   9       19.63       -6.05     20.97 o 
   5   5   9       32.73       91.08     26.25 o 
   6   5   9     1081.42     1132.27     73.82 o 
   7   5   9       10.94      -16.96     22.68 o 
   8   5   9        2.79       16.71     21.34 o 
   9   5   9       19.17       28.75     22.77 o 
  10   5   9      212.51      291.08     43.53 o 
  11   5   9       33.45       48.56     25.56 o 
  -9   6   9        0.65       -0.73     27.11 o 
  -8   6   9      317.13      379.81     56.26 o 
  -7   6   9       39.62       59.76     28.08 o 
  -6   6   9        0.29       -3.46     25.60 o 
  -5   6   9        1.14      -12.99     25.64 o 
  -4   6   9      471.95      582.12     47.89 o 
  -3   6   9       13.21       35.02     23.88 o 
  -2   6   9        0.35       -7.26     21.85 o 
  -1   6   9       44.31       33.13     24.20 o 
   0   6   9     1246.25     1378.76     76.29 o 
   1   6   9        4.18       15.85     23.70 o 
   2   6   9       10.53       35.24     24.20 o 
   3   6   9       91.96       53.50     27.82 o 
   4   6   9      295.36      395.20     46.47 o 
   5   6   9        0.17        5.13     28.03 o 
   6   6   9       14.32       -0.29     27.63 o 
 -22   0  10       16.43        3.60     25.05 o 
 -20   0  10      215.13      226.74     41.64 o 
 -18   0  10      648.36      710.60     49.99 o 
 -16   0  10      295.40      347.49     33.47 o 
 -14   0  10        6.81        6.76     13.90 o 
 -12   0  10     3447.92     3799.14    154.64 o 
 -10   0  10      405.22      412.21     32.37 o 
  -8   0  10     4637.02     4664.59    203.09 o 
  -6   0  10     7836.40     8311.99    356.83 o 
  -4   0  10     6945.46     6488.80    401.71 o 
  -2   0  10     7215.41     7729.12    473.64 o 
   0   0  10      512.35      470.35     41.28 o 
   2   0  10     6623.07     6262.57    332.07 o 
   4   0  10     4526.50     4616.99    239.12 o 
   6   0  10     1052.62     1244.76     63.51 o 
   8   0  10      220.41      186.96     19.74 o 
  10   0  10      564.78      636.28     45.93 o 
  12   0  10      838.44      824.90     53.80 o 
  14   0  10     1723.36     2069.35    155.20 o 
  16   0  10      220.32      127.55     40.72 o 
  18   0  10       59.38       73.78     41.30 o 
 -21   1  10       56.11       57.11     17.43 o 
 -20   1  10       95.89       72.37     16.62 o 
 -19   1  10       63.91       41.72     15.05 o 
 -18   1  10     1991.05     1937.95     66.58 o 
 -17   1  10        4.07       11.06     12.32 o 
 -16   1  10      346.15      341.47     23.25 o 
 -15   1  10       56.96       66.28     13.41 o 
 -14   1  10       79.72       94.89     13.79 o 
 -13   1  10      112.10      103.95     12.83 o 
 -12   1  10     1002.59      940.77     35.17 o 
 -11   1  10      266.31      348.06     29.38 o 
 -10   1  10      859.29      956.92     36.09 o 
  -9   1  10       54.18       38.85      8.00 o 
  -8   1  10     2394.52     2303.67     75.16 o 
  -7   1  10      297.00      360.69     16.75 o 
  -6   1  10        8.22        0.12      5.71 o 
  -5   1  10      239.17      200.17     12.13 o 
  -4   1  10     1269.81     1276.64     55.01 o 
  -3   1  10     1139.91     1304.34     74.50 o 
  -2   1  10     7971.08     9493.63    478.00 o 
  -1   1  10     1931.18     1680.73     94.12 o 
   0   1  10     3921.20     3867.28    202.37 o 
   1   1  10       21.03       20.53      9.07 o 
   2   1  10      834.92      754.28     45.39 o 
   3   1  10     1961.13     1868.13     73.27 o 
   4   1  10     4954.06     5169.21    186.19 o 
   5   1  10     1704.35     1797.57     53.10 o 
   6   1  10     1723.66     1783.52     53.20 o 
   7   1  10       62.66       47.85      9.22 o 
   8   1  10      377.61      427.89     21.25 o 
   9   1  10       34.70       39.91     10.85 o 
  10   1  10       23.33       15.05     11.75 o 
  11   1  10        4.93       -4.31     11.80 o 
  12   1  10     2183.18     2247.56     90.60 o 
  13   1  10       24.98       44.88     17.81 o 
  14   1  10      235.02      300.36     36.38 o 
  15   1  10       66.85       49.81     31.58 o 
  16   1  10       75.95      118.06     31.91 o 
  17   1  10      100.67      107.57     33.62 o 
  18   1  10       15.90       25.04     30.22 o 
 -21   2  10      246.31      163.40     22.90 o 
 -20   2  10      875.65      859.81     42.60 o 
 -19   2  10       67.03       68.68     17.17 o 
 -18   2  10       21.19       13.81     14.41 o 
 -17   2  10      658.81      612.10     38.28 o 
 -16   2  10      625.58      693.02     34.83 o 
 -15   2  10     1804.30     2081.99     72.96 o 
 -14   2  10       90.68       97.38     14.92 o 
 -13   2  10      375.03      326.65     21.61 o 
 -12   2  10       57.08       51.01     14.50 o 
 -11   2  10      731.58      881.26     51.49 o 
 -10   2  10       67.86       48.45      9.64 o 
  -9   2  10      434.70      412.20     20.46 o 
  -8   2  10      687.47      729.07     28.54 o 
  -7   2  10     1380.70     1640.14     55.45 o 
  -6   2  10     1372.23     1518.97     66.94 o 
  -5   2  10       17.14       26.62      8.57 o 
  -4   2  10      869.02      767.87     35.01 o 
  -3   2  10       13.27       11.81      9.82 o 
  -2   2  10     1589.23     1846.00     70.46 o 
  -1   2  10      344.00      432.13     24.13 o 
   0   2  10     9942.69     9938.62    344.71 o 
   1   2  10     2010.51     2311.30     80.43 o 
   2   2  10     2380.12     2585.25     83.34 o 
   3   2  10        3.52       -5.19      7.87 o 
   4   2  10     1918.37     1963.43     66.71 o 
   5   2  10     2390.45     2684.90     81.91 o 
   6   2  10      643.30      725.60     36.98 o 
   7   2  10      247.94      240.60     17.88 o 
   8   2  10       71.83       55.03     12.40 o 
   9   2  10        8.34       23.24     11.94 o 
  10   2  10     1051.70      987.35     80.64 o 
  11   2  10       52.10       19.36     14.20 o 
  12   2  10       66.60       89.42     20.53 o 
  13   2  10      135.28      140.10     39.00 o 
  14   2  10      255.27      256.89     33.99 o 
  15   2  10        8.47      -13.69     20.47 o 
  16   2  10       89.05       94.60     31.20 o 
  17   2  10      131.34       67.76     44.82 o 
 -19   3  10       94.62       79.69     21.29 o 
 -18   3  10      317.06      326.73     36.01 o 
 -17   3  10      228.26      194.35     26.19 o 
 -16   3  10      191.22      150.16     20.89 o 
 -15   3  10      363.87      404.48     29.52 o 
 -14   3  10      477.94      507.68     31.77 o 
 -13   3  10      417.38      377.56     27.61 o 
 -12   3  10      271.10      277.78     29.28 o 
 -11   3  10       76.73       72.50     21.95 o 
 -10   3  10      184.94      160.92     21.88 o 
  -9   3  10      569.99      585.15     41.88 o 
  -8   3  10      396.63      372.52     37.36 o 
  -7   3  10       86.66       86.92     14.92 o 
  -6   3  10     1642.36     1893.50     81.75 o 
  -5   3  10     1537.42     1409.39     64.34 o 
  -4   3  10     1481.06     1581.96     70.80 o 
  -3   3  10       11.71        6.42     11.07 o 
  -2   3  10     1370.48     1641.06     66.02 o 
  -1   3  10     2615.03     2364.80     94.73 o 
   0   3  10     1496.77     1391.00     53.97 o 
   1   3  10      120.78      128.25     25.37 o 
   2   3  10      137.12      129.43     21.33 o 
   3   3  10     1420.75     1508.13     59.34 o 
   4   3  10     2934.70     2955.33    112.76 o 
   5   3  10      306.77      298.97     34.08 o 
   6   3  10      315.11      447.25     30.79 o 
   7   3  10     1127.07     1031.66     54.71 o 
   8   3  10      322.84      340.13     26.87 o 
   9   3  10      181.15      191.77     32.03 o 
  10   3  10       84.86       80.51     18.70 o 
  11   3  10      749.19      904.95     55.64 o 
  12   3  10       22.17       16.01     19.86 o 
  13   3  10      221.36      259.96     38.21 o 
  14   3  10       37.51       30.88     28.72 o 
  15   3  10      266.91      228.33     42.90 o 
  16   3  10       46.70       56.17     33.70 o 
 -17   4  10       73.00        5.03     19.94 o 
 -16   4  10       24.96       -5.52     18.42 o 
 -15   4  10      149.99      161.63     24.44 o 
 -14   4  10      685.40      657.58     59.62 o 
 -13   4  10      334.85      286.06     32.34 o 
 -12   4  10        2.11       -4.35     18.27 o 
 -11   4  10      808.82      921.90     55.45 o 
 -10   4  10       63.49       60.41     20.08 o 
  -9   4  10       51.43       44.24     31.88 o 
  -8   4  10      349.85      325.38     34.78 o 
  -7   4  10     1091.21     1430.62     78.85 o 
  -6   4  10      163.42      134.39     27.99 o 
  -5   4  10        9.03       22.24     18.88 o 
  -4   4  10      503.28      457.85     34.89 o 
  -3   4  10     3009.66     3430.61    139.84 o 
  -2   4  10      502.54      663.97     41.88 o 
  -1   4  10      777.99      818.89     46.83 o 
   0   4  10        6.75        7.26     14.23 o 
   1   4  10     1820.44     1973.21     93.52 o 
   2   4  10      130.68      139.02     22.13 o 
   3   4  10      450.02      438.37     35.34 o 
   4   4  10      568.82      495.93     38.89 o 
   5   4  10      451.24      606.47     39.63 o 
   6   4  10      868.90     1040.34     96.43 o 
   7   4  10       45.35       29.87     17.69 o 
   8   4  10       75.72       29.24     19.73 o 
   9   4  10      437.37      522.54     50.14 o 
  10   4  10      290.72      328.30     34.62 o 
  11   4  10        0.51       -1.95     20.45 o 
  12   4  10      321.18      369.98     37.00 o 
  13   4  10      329.23      430.15     50.25 o 
 -14   5  10       40.97       13.84     24.88 o 
 -13   5  10      507.98      453.27     43.39 o 
 -12   5  10       13.66       27.52     26.19 o 
 -11   5  10       75.91      114.06     30.28 o 
 -10   5  10      159.35      168.55     37.18 o 
  -9   5  10      541.28      550.27     50.76 o 
  -8   5  10       36.48       58.51     25.09 o 
  -7   5  10       29.18       31.15     24.08 o 
  -6   5  10        2.57       -9.91     19.95 o 
  -5   5  10      366.45      321.37     37.02 o 
  -4   5  10       69.42       85.39     23.45 o 
  -3   5  10      729.54      780.30     50.74 o 
  -2   5  10       62.84       72.35     23.47 o 
  -1   5  10     4971.32     4991.39    200.40 o 
   0   5  10      140.69       90.14     24.05 o 
   1   5  10      114.59       75.92     32.97 o 
   2   5  10       26.89       23.11     20.41 o 
   3   5  10      237.37      175.57     31.31 o 
   4   5  10      306.30      266.07     35.50 o 
   5   5  10      190.10      223.29     33.30 o 
   6   5  10        9.66      -12.41     23.99 o 
   7   5  10      756.19      955.23     68.10 o 
   8   5  10        5.18       14.57     22.10 o 
   9   5  10        9.14       45.60     23.97 o 
  10   5  10       40.98       44.87     24.51 o 
  -9   6  10      106.21      131.57     34.77 o 
  -8   6  10        3.22        8.85     27.94 o 
  -7   6  10      160.74      166.93     56.88 o 
  -6   6  10        6.75       36.90     29.27 o 
  -5   6  10       62.13        8.44     27.47 o 
  -4   6  10        0.18        0.86     22.91 o 
  -3   6  10     1158.33     1494.58    108.77 o 
  -2   6  10       28.79        7.82     24.49 o 
  -1   6  10        0.26       22.87     23.87 o 
   0   6  10       18.04       -2.58     23.28 o 
   1   6  10      881.63     1000.12    102.75 o 
   2   6  10        0.02      -10.07     24.57 o 
   3   6  10        3.19       -1.49     25.49 o 
   4   6  10       13.02       14.37     28.83 o 
   5   6  10      580.71      581.49     57.22 o 
 -21   0  11      156.79       93.75     27.31 o 
 -19   0  11     1541.54     1882.95     95.41 o 
 -17   0  11      459.08      444.53     39.19 o 
 -15   0  11      336.10      400.18     34.33 o 
 -13   0  11      693.18      764.12     45.91 o 
 -11   0  11     3276.12     3601.55    162.56 o 
  -9   0  11     2623.00     3024.48    136.79 o 
  -7   0  11     7955.69     7821.13    336.32 o 
  -5   0  11      746.86      642.53     42.23 o 
  -3   0  11     4190.43     4132.94    260.42 o 
  -1   0  11     7896.75     8537.39    525.02 o 
   1   0  11       80.25       63.92     18.09 o 
   3   0  11     5665.84     6047.34    310.15 o 
   5   0  11     1313.42     1196.43     79.88 o 
   7   0  11       30.89       45.37     17.23 o 
   9   0  11      122.34      122.37     28.90 o 
  11   0  11      839.26      874.57     90.34 o 
  13   0  11      169.46      136.70     36.29 o 
  15   0  11       77.54      139.58     40.92 o 
  17   0  11      217.52      131.49     44.49 o 
 -21   1  11      307.78      267.42     24.38 o 
 -20   1  11       42.49       24.81     15.68 o 
 -19   1  11      253.98      249.47     26.09 o 
 -18   1  11       16.78       10.32     13.18 o 
 -17   1  11     1211.27     1196.72     74.13 o 
 -16   1  11       14.46        0.51     11.77 o 
 -15   1  11      214.65      200.00     17.48 o 
 -14   1  11       68.34       70.10     12.81 o 
 -13   1  11      302.02      297.50     19.64 o 
 -12   1  11        1.67        4.05      9.54 o 
 -11   1  11      804.33      840.75     35.77 o 
 -10   1  11       13.91       22.09     11.22 o 
  -9   1  11     2885.62     3027.97    104.01 o 
  -8   1  11       79.11       64.53     10.49 o 
  -7   1  11     1155.96     1105.23     35.05 o 
  -6   1  11      778.23      952.28     33.92 o 
  -5   1  11     4852.90     4981.84    151.76 o 
  -4   1  11     1132.58     1059.32     48.14 o 
  -3   1  11     1426.13     1291.28     63.78 o 
  -2   1  11     1236.23     1393.40     80.70 o 
  -1   1  11     8491.47     8933.31    451.73 o 
   0   1  11     2150.66     2276.59    124.74 o 
   1   1  11      161.12      150.51     16.50 o 
   2   1  11      287.66      355.36     25.58 o 
   3   1  11     2504.28     2771.57    117.03 o 
   4   1  11      691.81      616.66     52.26 o 
   5   1  11     2429.35     2308.60     99.65 o 
   6   1  11       60.39       42.67     14.02 o 
   7   1  11      844.07      764.71     50.30 o 
   8   1  11        1.73      -12.40     13.87 o 
   9   1  11       56.78       48.79     26.66 o 
  10   1  11      267.18      239.73     45.88 o 
  11   1  11      303.81      337.41     91.81 o 
  12   1  11       73.88       64.15     23.19 o 
  13   1  11     1137.99     1155.57     83.76 o 
  14   1  11      152.88      138.82     31.93 o 
  15   1  11      124.25      182.97     36.94 o 
  16   1  11      180.84      121.47     33.70 o 
  17   1  11      274.20      323.36     76.11 o 
 -20   2  11      226.99      162.45     28.34 o 
 -19   2  11     1006.86      968.69     44.61 o 
 -18   2  11      516.44      484.05     44.97 o 
 -17   2  11      199.13      176.96     19.37 o 
 -16   2  11      299.27      238.67     26.36 o 
 -15   2  11      464.19      595.97     32.29 o 
 -14   2  11       64.99       78.33     14.41 o 
 -13   2  11      669.46      742.28     35.85 o 
 -12   2  11      489.89      409.15     26.11 o 
 -11   2  11      483.79      527.15     28.10 o 
 -10   2  11     1742.68     1863.35     64.30 o 
  -9   2  11       35.58       21.55      8.37 o 
  -8   2  11       31.83       24.88      8.45 o 
  -7   2  11      962.37      832.84     37.71 o 
  -6   2  11     3696.63     4705.75    181.27 o 
  -5   2  11     4100.17     4464.56    159.81 o 
  -4   2  11       48.54       40.19     10.92 o 
  -3   2  11     4309.56     4139.59    164.27 o 
  -2   2  11        5.93       11.86      9.40 o 
  -1   2  11     1337.31     1212.16     49.99 o 
   0   2  11       31.40       35.14     10.67 o 
   1   2  11     3820.45     3771.57    126.60 o 
   2   2  11      145.61      165.97     16.67 o 
   3   2  11     1410.41     1543.30     77.70 o 
   4   2  11        1.61        6.36     10.55 o 
   5   2  11     1445.46     1468.06     64.82 o 
   6   2  11      351.42      541.95     43.22 o 
   7   2  11      502.58      479.46     36.79 o 
   8   2  11      164.13      107.39     20.76 o 
   9   2  11       35.75       44.10     20.26 o 
  10   2  11      694.08      849.35     82.55 o 
  11   2  11       60.20       47.44     47.97 o 
  12   2  11       95.29       62.28     24.02 o 
  13   2  11       12.59       -5.40     21.20 o 
  14   2  11       46.93        7.00     22.47 o 
  15   2  11      603.42      608.93     61.89 o 
  16   2  11        0.31       -8.86     25.29 o 
 -19   3  11       42.22        5.46     18.69 o 
 -18   3  11       50.18       23.74     18.86 o 
 -17   3  11      344.67      312.19     29.92 o 
 -16   3  11      395.51      281.53     30.11 o 
 -15   3  11      381.36      395.32     31.43 o 
 -14   3  11      191.67      215.23     23.87 o 
 -13   3  11        6.43      -21.83     14.55 o 
 -12   3  11      513.92      466.93     33.41 o 
 -11   3  11       27.43       23.63     16.97 o 
 -10   3  11      152.93      136.15     21.46 o 
  -9   3  11     2888.77     3085.15    126.51 o 
  -8   3  11     3116.51     3182.87    129.74 o 
  -7   3  11      225.82      218.05     24.65 o 
  -6   3  11     1214.67     1536.11     70.00 o 
  -5   3  11      940.59     1278.21     60.86 o 
  -4   3  11      355.26      294.58     25.25 o 
  -3   3  11     1040.05     1010.38     45.45 o 
  -2   3  11        0.06       -2.59     11.11 o 
  -1   3  11     1688.36     1991.26     84.56 o 
   0   3  11     1421.97     1311.71     63.58 o 
   1   3  11     1549.41     1420.87     67.90 o 
   2   3  11      127.81      120.85     22.92 o 
   3   3  11      194.39      166.30     31.83 o 
   4   3  11     2590.37     2661.60    113.81 o 
   5   3  11      928.56      831.58     78.67 o 
   6   3  11      140.18      121.57     24.36 o 
   7   3  11       49.60       27.44     21.17 o 
   8   3  11      132.84      129.11     28.25 o 
   9   3  11       68.84       76.15     26.40 o 
  10   3  11       31.48       49.52     37.25 o 
  11   3  11      422.22      457.05     51.63 o 
  12   3  11      414.73      526.96     71.05 o 
  13   3  11       25.60       58.82     33.53 o 
  14   3  11        0.15       -2.43     30.86 o 
  15   3  11       14.77       78.94     40.81 o 
 -17   4  11      177.63      139.95     25.64 o 
 -16   4  11      103.72       72.87     23.64 o 
 -15   4  11       37.85       30.35     20.55 o 
 -14   4  11      119.84      134.75     25.28 o 
 -13   4  11      293.22      287.22     38.59 o 
 -12   4  11      527.51      455.04     38.50 o 
 -11   4  11       66.79       59.37     21.51 o 
 -10   4  11      514.21      648.77     50.66 o 
  -9   4  11       26.16       31.14     21.19 o 
  -8   4  11      379.41      306.37     34.54 o 
  -7   4  11      732.81      785.82     84.71 o 
  -6   4  11     3751.25     4596.29    206.31 o 
  -5   4  11      147.39      126.48     26.82 o 
  -4   4  11      746.28      710.74     43.78 o 
  -3   4  11      100.80      103.30     19.87 o 
  -2   4  11     3269.58     3641.88    146.40 o 
  -1   4  11       71.90       29.68     16.97 o 
   0   4  11       58.79       30.62     20.92 o 
   1   4  11      836.25      817.95     54.06 o 
   2   4  11      110.50      126.90     35.59 o 
   3   4  11      763.91      810.14     92.27 o 
   4   4  11      837.50      673.90     45.56 o 
   5   4  11        3.96      -22.43     23.77 o 
   6   4  11      745.82      966.53     63.41 o 
   7   4  11      314.42      378.13     49.17 o 
   8   4  11      150.20      202.75     65.36 o 
   9   4  11      397.83      278.97     41.11 o 
  10   4  11      626.89      842.51     72.58 o 
  11   4  11      104.31       72.78     30.48 o 
  12   4  11       10.97       -7.56     26.12 o 
  13   4  11      123.68       69.16     41.97 o 
 -14   5  11      147.91      180.37     33.31 o 
 -13   5  11       42.16       74.77     30.15 o 
 -12   5  11     1152.30      939.61    102.28 o 
 -11   5  11       35.57       73.95     27.97 o 
 -10   5  11      131.90      116.48     30.82 o 
  -9   5  11      383.51      403.56     44.86 o 
  -8   5  11      357.55      328.00     52.47 o 
  -7   5  11        5.86       15.57     23.84 o 
  -6   5  11      247.61      236.87     48.50 o 
  -5   5  11        1.42        4.93     22.09 o 
  -4   5  11     2391.50     2425.53    108.44 o 
  -3   5  11      234.60      234.67     43.50 o 
  -2   5  11      213.61      155.94     26.66 o 
  -1   5  11       83.99       75.51     23.40 o 
   0   5  11      557.75      449.97     38.79 o 
   1   5  11        4.58       -4.40     21.16 o 
   2   5  11       94.18      148.68     30.01 o 
   3   5  11       39.75       30.83     23.89 o 
   4   5  11      455.52      461.05     45.99 o 
   5   5  11      137.92      107.03     33.88 o 
   6   5  11       62.43       78.34     33.24 o 
   7   5  11      102.39       57.36     31.27 o 
   8   5  11      362.73      449.76    156.55 o 
   9   5  11        0.12       29.68     30.48 o 
  -7   6  11       55.33       75.93     31.30 o 
  -6   6  11      956.53     1340.16    171.83 o 
  -5   6  11      159.75      169.55     35.42 o 
  -4   6  11      235.19      217.33     33.09 o 
  -3   6  11       62.48       36.72     25.31 o 
  -2   6  11     1037.75     1126.10     76.51 o 
  -1   6  11        0.16       16.33     26.51 o 
   0   6  11        0.27       21.68     27.24 o 
   1   6  11       21.75       31.09     27.81 o 
   2   6  11      391.74      508.33     71.33 o 
   3   6  11       20.28       46.64     29.85 o 
 -20   0  12       18.04       -4.00     23.00 o 
 -18   0  12     1440.48     1518.41     81.03 o 
 -16   0  12       80.56       96.65     21.52 o 
 -14   0  12      893.29      960.65     85.71 o 
 -12   0  12      343.70      361.11     30.23 o 
 -10   0  12      955.22      953.47     64.33 o 
  -8   0  12     2424.56     2554.07    103.64 o 
  -6   0  12     7787.89     8069.38    405.97 o 
  -4   0  12      448.73      516.26    136.05 o 
  -2   0  12     1133.09     1346.49     94.08 o 
   0   0  12     1117.68     1220.55     87.53 o 
   2   0  12       85.80       74.22     35.87 o 
   4   0  12      686.63      684.99     50.03 o 
   6   0  12      395.30      403.70     45.31 o 
   8   0  12      906.81     1035.47    157.30 o 
  10   0  12      557.02      540.04     57.86 o 
  12   0  12       69.56      144.17     43.14 o 
  14   0  12     1055.90     1079.89    148.33 o 
  16   0  12      167.66      173.21     68.34 o 
 -21   1  12      100.14      111.74     19.48 o 
 -20   1  12      473.55      428.68     28.18 o 
 -19   1  12       16.69       11.39     14.56 o 
 -18   1  12      218.62      192.46     19.65 o 
 -17   1  12       11.33        6.28     12.59 o 
 -16   1  12     1670.37     1762.07     57.82 o 
 -15   1  12        7.05        5.41     11.17 o 
 -14   1  12       38.38       48.37     12.18 o 
 -13   1  12       38.80       32.59     11.40 o 
 -12   1  12      360.59      411.53     28.76 o 
 -11   1  12       25.20       36.28     10.14 o 
 -10   1  12      208.92      225.94     15.76 o 
  -9   1  12      250.71      278.22     19.78 o 
  -8   1  12     3711.74     4218.88    117.28 o 
  -7   1  12     1828.26     1738.02     53.99 o 
  -6   1  12     2367.24     2619.25     83.28 o 
  -5   1  12     1090.99     1246.89     55.13 o 
  -4   1  12     6331.20     6691.61    293.09 o 
  -3   1  12     1654.93     1573.50     76.58 o 
  -2   1  12      615.61      559.92     85.36 o 
  -1   1  12       83.88       66.05     18.94 o 
   0   1  12     4278.91     4330.91    227.11 o 
   1   1  12      797.81      707.26     79.72 o 
   2   1  12       95.78      113.10     17.59 o 
   3   1  12       50.55       70.67     16.55 o 
   4   1  12     2694.40     3220.68    135.74 o 
   5   1  12      125.88       96.90     21.57 o 
   6   1  12     1113.76     1134.52     58.98 o 
   7   1  12        0.59       -1.90     13.85 o 
   8   1  12       55.70       39.07     30.71 o 
   9   1  12      132.59       75.24     22.33 o 
  10   1  12     2733.41     2678.17    153.01 o 
  11   1  12      190.19      225.28     35.39 o 
  12   1  12      528.04      635.63     58.80 o 
  13   1  12       56.24       49.80     24.56 o 
  14   1  12      754.39      841.72     71.90 o 
  15   1  12        0.07        7.50     25.02 o 
  16   1  12      239.67      398.78     52.67 o 
 -20   2  12        0.78       -0.96     16.76 o 
 -19   2  12        0.98       -8.94     15.39 o 
 -18   2  12      101.46      130.71     19.49 o 
 -17   2  12      543.25      511.26     28.40 o 
 -16   2  12       10.30       32.07     13.06 o 
 -15   2  12      113.39      100.77     15.28 o 
 -14   2  12      475.48      547.80     37.67 o 
 -13   2  12      686.65      769.97     34.82 o 
 -12   2  12       67.26       50.66     12.38 o 
 -11   2  12      106.02       72.95     12.66 o 
 -10   2  12     1090.57     1097.12     40.12 o 
  -9   2  12      684.53      777.52     34.39 o 
  -8   2  12      331.95      392.97     44.75 o 
  -7   2  12       22.47        5.84     10.33 o 
  -6   2  12     4015.18     4093.27    160.37 o 
  -5   2  12       16.88        8.41     11.44 o 
  -4   2  12     2244.03     2463.57    101.77 o 
  -3   2  12       13.86       -2.09     13.75 o 
  -2   2  12     1449.06     1383.04     92.70 o 
  -1   2  12      584.05      686.75     99.70 o 
   0   2  12      633.94      586.45     48.15 o 
   1   2  12      442.40      371.74     38.30 o 
   2   2  12      813.99      767.72     48.08 o 
   3   2  12      383.62      393.50     29.88 o 
   4   2  12      792.23      884.38     98.57 o 
   5   2  12        7.63       15.85     14.39 o 
   6   2  12        3.57        4.43     13.91 o 
   7   2  12      139.21      164.34     27.93 o 
   8   2  12      561.24      551.11     50.44 o 
   9   2  12       88.68       71.29     22.76 o 
  10   2  12       86.45       39.39     21.28 o 
  11   2  12      326.35      288.27     39.68 o 
  12   2  12     1627.63     1648.96    147.03 o 
  13   2  12      251.68      265.64     41.80 o 
  14   2  12      272.73      194.32     55.06 o 
  15   2  12      423.55      478.88     78.77 o 
 -19   3  12      240.41      173.50     26.97 o 
 -18   3  12      175.79      137.92     25.36 o 
 -17   3  12       19.82       43.02     19.79 o 
 -16   3  12       51.68      100.82     21.33 o 
 -15   3  12       10.74       35.70     17.54 o 
 -14   3  12      434.00      394.21     37.61 o 
 -13   3  12      356.33      474.78     47.50 o 
 -12   3  12      713.27      737.38     89.58 o 
 -11   3  12     2716.26     2621.15    112.64 o 
 -10   3  12      113.71       75.33     18.80 o 
  -9   3  12     1109.28     1225.91     67.68 o 
  -8   3  12     1322.07     1402.57     66.59 o 
  -7   3  12      912.61      836.29     52.09 o 
  -6   3  12      176.58      252.36     31.80 o 
  -5   3  12      231.42      269.97     27.97 o 
  -4   3  12      760.94      739.76     55.24 o 
  -3   3  12     1094.22      964.86     55.75 o 
  -2   3  12      304.14      365.49     30.32 o 
  -1   3  12      204.64      172.71     24.08 o 
   0   3  12     1394.34     1687.26     87.88 o 
   1   3  12      917.29      817.03     81.57 o 
   2   3  12     1827.22     1811.55    177.25 o 
   3   3  12      166.05      217.28    112.66 o 
   4   3  12        3.76        3.88     19.01 o 
   5   3  12      403.42      410.47     46.81 o 
   6   3  12       85.23       55.05     24.43 o 
   7   3  12       41.90       19.26     25.44 o 
   8   3  12       65.88       52.55     31.64 o 
   9   3  12      879.20      734.48     80.73 o 
  10   3  12       44.99      -11.68     30.11 o 
  11   3  12       60.35       61.29     32.58 o 
  12   3  12       91.59      177.83     75.07 o 
  13   3  12       41.63       53.44     35.17 o 
  14   3  12       51.22       31.29     36.08 o 
 -16   4  12      108.19       63.93     23.51 o 
 -15   4  12      209.27      195.74     32.11 o 
 -14   4  12       20.71       20.57     21.88 o 
 -13   4  12     1718.90     1815.54     89.24 o 
 -12   4  12       35.85       33.84     21.20 o 
 -11   4  12        6.52       -8.06     17.48 o 
 -10   4  12      894.68      842.49    136.66 o 
  -9   4  12      318.38      374.10     38.64 o 
  -8   4  12      216.14      239.68     45.13 o 
  -7   4  12       33.81       55.73     25.71 o 
  -6   4  12       17.17       34.91     20.81 o 
  -5   4  12      704.31      965.64     70.83 o 
  -4   4  12      142.04      167.75     30.99 o 
  -3   4  12      267.39      142.34     25.64 o 
  -2   4  12      385.34      352.72     34.83 o 
  -1   4  12     1761.72     1963.98    128.28 o 
   0   4  12      102.05       91.36     42.40 o 
   1   4  12      335.73      280.81     37.53 o 
   2   4  12       23.88       36.45     29.68 o 
   3   4  12     1232.49     1537.68    232.16 o 
   4   4  12      305.82      281.76     49.47 o 
   5   4  12       69.13       30.74     36.95 o 
   6   4  12       83.12      124.97     30.88 o 
   7   4  12      431.77      263.81     50.55 o 
   8   4  12       79.02       16.14     32.36 o 
   9   4  12      293.07      227.58    100.91 o 
  10   4  12      265.89      231.19     50.48 o 
  11   4  12      358.52      439.57     67.90 o 
  12   4  12       24.41       27.54     44.00 o 
 -13   5  12       41.80       18.86     28.48 o 
 -12   5  12       28.52       52.51     28.18 o 
 -11   5  12      844.04      710.76     60.96 o 
 -10   5  12       30.17       36.93     27.75 o 
  -9   5  12       27.09       35.90     25.36 o 
  -8   5  12      353.93      417.98     44.45 o 
  -7   5  12      720.23      782.77    146.92 o 
  -6   5  12        4.71       17.65     23.00 o 
  -5   5  12        0.70       -6.02     24.67 o 
  -4   5  12        6.09       19.73     26.83 o 
  -3   5  12     1272.82     1089.84     69.76 o 
  -2   5  12      145.73      164.03     31.06 o 
  -1   5  12        7.48       47.99     24.06 o 
   0   5  12        2.06      -12.14     25.96 o 
   1   5  12      102.87      157.71     35.39 o 
   2   5  12        0.29       27.78     29.04 o 
   3   5  12      335.11      339.31     57.39 o 
   4   5  12        6.61       25.70     34.68 o 
   5   5  12      370.21      308.13     83.51 o 
   6   5  12      110.01      130.22     43.08 o 
   7   5  12        0.40       14.64     38.66 o 
   8   5  12        1.70       14.10     50.62 o 
  -6   6  12       48.27       -3.13     40.99 o 
  -5   6  12     1001.26     1199.23     94.82 o 
  -4   6  12        2.41       44.79     34.57 o 
  -3   6  12       32.64       24.06     29.58 o 
  -2   6  12       16.26      -20.86     26.47 o 
  -1   6  12      922.08     1371.94    103.05 o 
   0   6  12        2.44       12.37     32.83 o 
   1   6  12       41.05       37.31     34.81 o 
 -21   0  13      251.14      297.91     38.16 o 
 -19   0  13        0.16       22.31     22.10 o 
 -17   0  13     1729.37     2062.10     99.36 o 
 -15   0  13       80.88       86.23     21.49 o 
 -13   0  13      581.62      673.50     43.66 o 
 -11   0  13     1308.58     1459.44     89.63 o 
  -9   0  13     7803.74     8216.47    356.71 o 
  -7   0  13     1639.63     1617.95     91.45 o 
  -5   0  13     3903.66     3769.17    240.95 o 
  -3   0  13        3.26       16.45     15.70 o 
  -1   0  13     2527.87     2436.40    161.22 o 
   1   0  13      812.33      889.19    233.44 o 
   3   0  13      876.62      937.59     62.89 o 
   5   0  13     4204.68     4622.96    296.03 o 
   7   0  13     1290.26     1264.88    149.82 o 
   9   0  13      514.23      578.39     61.32 o 
  11   0  13      719.26      657.12     69.43 o 
  13   0  13      194.75       44.64     45.49 o 
  15   0  13      436.21      358.81     90.13 o 
 -21   1  13        0.07       -9.99     16.18 o 
 -20   1  13        1.41       25.71     16.16 o 
 -19   1  13      570.90      667.62     34.19 o 
 -18   1  13       37.58       26.66     14.61 o 
 -17   1  13      214.28      209.73     19.70 o 
 -16   1  13      194.91      228.42     24.18 o 
 -15   1  13      802.30      888.46     48.45 o 
 -14   1  13      119.66      110.92     14.64 o 
 -13   1  13      666.55      639.66     29.72 o 
 -12   1  13      285.93      351.40     20.99 o 
 -11   1  13      791.53      788.93     36.49 o 
 -10   1  13       22.96       15.01     10.71 o 
  -9   1  13      211.92      244.56     16.54 o 
  -8   1  13      278.19      362.44     21.51 o 
  -7   1  13     6823.65     7980.86    312.06 o 
  -6   1  13     3502.05     3332.93    135.48 o 
  -5   1  13     1683.28     1759.26     84.99 o 
  -4   1  13      924.69     1081.62     66.79 o 
  -3   1  13      970.15      954.71     61.97 o 
  -2   1  13      384.19      295.41     30.75 o 
  -1   1  13      362.59      343.91     32.87 o 
   0   1  13      150.05      166.03     24.90 o 
   1   1  13     1218.71     1201.04     76.03 o 
   2   1  13     1659.33     1702.12     77.33 o 
   3   1  13     1606.98     1554.21     89.58 o 
   4   1  13       82.58       77.09     16.97 o 
   5   1  13      341.61      351.09     35.28 o 
   6   1  13      315.61      241.14     27.88 o 
   7   1  13      198.65      173.02     43.35 o 
   8   1  13      130.71       76.51     22.51 o 
   9   1  13      742.78      826.54     64.19 o 
  10   1  13      148.65      149.86     29.34 o 
  11   1  13      313.78      388.43     45.57 o 
  12   1  13      141.25      158.90     32.46 o 
  13   1  13      464.70      562.87     57.13 o 
  14   1  13        7.11        8.88     24.57 o 
  15   1  13      719.16      657.00     67.26 o 
  16   1  13       28.81       58.83     32.43 o 
 -20   2  13      678.95      790.19     67.83 o 
 -19   2  13        0.10       -6.02     16.25 o 
 -18   2  13      300.06      235.61     22.71 o 
 -17   2  13      264.26      248.33     22.73 o 
 -16   2  13      194.49      236.57     23.72 o 
 -15   2  13        0.64        4.17     14.02 o 
 -14   2  13      149.58      124.48     19.78 o 
 -13   2  13      272.46      335.49     31.53 o 
 -12   2  13      408.76      540.04     60.54 o 
 -11   2  13      202.11      201.59     21.92 o 
 -10   2  13       72.92       73.44     20.59 o 
  -9   2  13     4992.79     5292.69    263.16 o 
  -8   2  13      131.01      162.55     20.40 o 
  -7   2  13      651.62      706.87     62.64 o 
  -6   2  13      158.47      138.75     23.15 o 
  -5   2  13     4215.12     4120.78    218.45 o 
  -4   2  13      433.26      511.17     60.89 o 
  -3   2  13     1779.67     1891.41    108.84 o 
  -2   2  13       16.98       -8.02     14.07 o 
  -1   2  13     2079.01     2434.74    168.46 o 
   0   2  13      111.81      159.22     27.65 o 
   1   2  13      174.68      140.38     25.95 o 
   2   2  13        0.22        1.69     17.27 o 
   3   2  13      204.76      154.29     45.04 o 
   4   2  13       76.10       70.45     22.01 o 
   5   2  13     1353.36     1453.10     94.87 o 
   6   2  13     1908.98     1717.14    109.67 o 
   7   2  13      705.66      567.54     50.83 o 
   8   2  13      274.64      360.19     56.11 o 
   9   2  13       45.09       99.46     32.74 o 
  10   2  13       75.29       44.16     23.02 o 
  11   2  13      239.22      178.36     34.64 o 
  12   2  13      776.11      717.51    113.04 o 
  13   2  13      511.23      581.95     61.15 o 
  14   2  13        3.66       -1.24     25.96 o 
  15   2  13      233.32      228.70     61.66 o 
 -18   3  13       54.49       61.95     28.04 o 
 -17   3  13       18.12       14.78     19.51 o 
 -16   3  13      405.12      452.84     35.82 o 
 -15   3  13       26.77       48.85     18.57 o 
 -14   3  13      284.89      379.06     32.95 o 
 -13   3  13      398.88      331.47     33.05 o 
 -12   3  13       48.21       33.52     19.51 o 
 -11   3  13      916.05     1007.44     55.92 o 
 -10   3  13     1466.51     1539.42     99.31 o 
  -9   3  13      107.08       94.19     21.79 o 
  -8   3  13      404.18      476.92     45.86 o 
  -7   3  13      973.23     1049.15    105.83 o 
  -6   3  13     2041.14     2068.06    222.12 o 
  -5   3  13      575.69      521.34     92.05 o 
  -4   3  13     1308.08     1703.06    189.23 o 
  -3   3  13      504.65      617.02     96.54 o 
  -2   3  13      970.38      906.18     85.32 o 
  -1   3  13      477.29      368.72     41.77 o 
   0   3  13      175.82      139.34     29.30 o 
   1   3  13        7.72        3.01     20.63 o 
   2   3  13      869.53      868.86    108.28 o 
   3   3  13      369.81      414.73     57.73 o 
   4   3  13       35.62        8.88     21.52 o 
   5   3  13      329.73      410.55     49.61 o 
   6   3  13     1542.99     1341.33    115.14 o 
   7   3  13        2.19       -8.83     24.22 o 
   8   3  13      114.95       67.83     56.60 o 
   9   3  13      323.62      371.78     59.29 o 
  10   3  13      219.43       88.53     39.30 o 
  11   3  13       70.50      -11.44     28.84 o 
  12   3  13        0.02      -20.32     29.94 o 
  13   3  13      148.91      191.45     49.98 o 
 -16   4  13      322.27      319.97     34.80 o 
 -15   4  13        0.24        4.29     23.17 o 
 -14   4  13       22.57       27.07     22.52 o 
 -13   4  13      600.90      588.55     46.09 o 
 -12   4  13      926.83     1225.80     81.77 o 
 -11   4  13       42.69       51.31     28.17 o 
 -10   4  13        6.16       15.56     25.32 o 
  -9   4  13      749.55      724.78    107.81 o 
  -8   4  13     1435.42     1608.20    109.45 o 
  -7   4  13       68.31      114.95     43.48 o 
  -6   4  13       79.16       45.68     25.00 o 
  -5   4  13       27.13       60.49     31.52 o 
  -4   4  13      550.48      756.92    118.53 o 
  -3   4  13      540.35      541.67     64.64 o 
  -2   4  13      647.09      759.75     76.82 o 
  -1   4  13      633.17      690.42     79.34 o 
   0   4  13      719.76     1111.24    148.44 o 
   1   4  13      175.72       98.46     52.33 o 
   2   4  13       38.70       70.48     47.63 o 
   3   4  13       37.53       22.85     41.65 o 
   4   4  13      414.25      792.37    123.87 o 
   5   4  13      461.89      413.70     89.06 o 
   6   4  13        0.22      -25.39     26.60 o 
   7   4  13      266.55      242.13     73.15 o 
   8   4  13     1062.33     1196.86    113.49 o 
   9   4  13        4.43       -1.14     31.95 o 
  10   4  13       26.63        6.23     33.19 o 
  11   4  13       73.42       16.72     35.16 o 
 -12   5  13        7.82        6.70     31.73 o 
 -11   5  13       80.58      127.08     37.84 o 
 -10   5  13      701.89      719.10     70.54 o 
  -9   5  13       12.13       35.29     31.10 o 
  -8   5  13       32.57       -6.79     29.17 o 
  -7   5  13        0.58       -1.32     27.81 o 
  -6   5  13     1511.50     1443.42     99.82 o 
  -5   5  13      189.78      210.98    109.03 o 
  -4   5  13      458.07      558.40     89.70 o 
  -3   5  13      279.35      339.13     82.33 o 
  -2   5  13      322.74      228.65     50.42 o 
  -1   5  13      115.95       87.75     44.21 o 
   0   5  13      406.54      498.37     74.43 o 
   1   5  13        0.50      -23.17     67.92 o 
   2   5  13      296.51      391.27     90.56 o 
   3   5  13        3.64      -23.28     42.50 o 
   4   5  13       32.99       14.74     54.46 o 
   5   5  13       16.13       -9.82     45.49 o 
   6   5  13      452.73      540.35    112.34 o 
   7   5  13        5.22       -2.78     54.46 o 
 -20   0  14      189.80      159.69     31.36 o 
 -18   0  14       94.83       83.22     29.50 o 
 -16   0  14     1881.65     2142.73    115.46 o 
 -14   0  14       99.17       70.27     20.07 o 
 -12   0  14     1091.98     1067.50    136.05 o 
 -10   0  14      577.54      591.56     45.82 o 
  -8   0  14     4980.17     5296.85    271.90 o 
  -6   0  14      870.93      863.75    102.41 o 
  -4   0  14     1675.32     1575.07    210.48 o 
  -2   0  14      200.20      170.15     28.49 o 
   0   0  14     3064.89     3198.06    207.39 o 
   2   0  14      357.60      482.61     48.85 o 
   4   0  14      664.30      651.86     50.78 o 
   6   0  14     1855.03     1655.58    127.52 o 
   8   0  14      320.40      369.49     75.82 o 
  10   0  14      184.07      141.39     52.97 o 
  12   0  14      759.73      657.39    110.63 o 
  14   0  14      410.63      430.14     92.91 o 
 -20   1  14       35.08       19.72     16.28 o 
 -19   1  14       64.30       54.49     16.58 o 
 -18   1  14     1242.67     1335.78     59.63 o 
 -17   1  14        0.44        4.87     13.68 o 
 -16   1  14      124.32      140.67     17.53 o 
 -15   1  14      535.25      585.90     29.27 o 
 -14   1  14     1647.65     1735.64     81.71 o 
 -13   1  14      112.96      127.55     15.97 o 
 -12   1  14      191.72      194.44     19.10 o 
 -11   1  14      124.26      164.50     25.87 o 
 -10   1  14     4656.64     5062.86    201.98 o 
  -9   1  14      307.18      295.27     21.62 o 
  -8   1  14      584.58      607.36     38.86 o 
  -7   1  14      154.48      124.48     39.05 o 
  -6   1  14     2577.56     2756.59    149.28 o 
  -5   1  14     2062.25     2070.87    115.77 o 
  -4   1  14      138.14      161.81     36.02 o 
  -3   1  14       15.56       15.82     14.52 o 
  -2   1  14     1350.78     1458.79     86.60 o 
  -1   1  14      158.83      147.43     23.72 o 
   0   1  14      223.86      257.23     47.09 o 
   1   1  14      467.42      501.67     60.45 o 
   2   1  14      614.33      560.61     41.49 o 
   3   1  14       16.81       -3.45     12.51 o 
   4   1  14      166.62      202.63     23.28 o 
   5   1  14      855.57      902.24     51.84 o 
   6   1  14     1043.02     1237.09    119.19 o 
   7   1  14       51.38       36.95     28.19 o 
   8   1  14       84.10       79.43     23.20 o 
   9   1  14      638.52      551.86     52.90 o 
  10   1  14      525.43      597.41     55.26 o 
  11   1  14      115.86      115.87     29.93 o 
  12   1  14      607.53      540.09     88.24 o 
  13   1  14       17.22       40.57     26.01 o 
  14   1  14      565.11      735.52     70.01 o 
  15   1  14       54.15       11.48     27.92 o 
 -19   2  14       50.72       92.51     20.91 o 
 -18   2  14      299.18      278.41     26.43 o 
 -17   2  14        7.11       21.84     16.36 o 
 -16   2  14      973.80     1015.00     48.69 o 
 -15   2  14      977.17     1084.42     70.78 o 
 -14   2  14      121.06      116.06     30.04 o 
 -13   2  14      139.64      114.49     23.19 o 
 -12   2  14       70.46       63.70     22.89 o 
 -11   2  14      587.39      914.07     94.28 o 
 -10   2  14      266.51      376.32     79.66 o 
  -9   2  14       71.83       42.93     38.87 o 
  -7   2  14        2.30        6.92     17.60 o 
  -6   2  14      587.86      559.44     70.40 o 
  -5   2  14      326.61      241.79     30.05 o 
  -4   2  14     1760.90     1575.40     95.58 o 
  -3   2  14        2.48        9.53     15.96 o 
  -2   2  14      413.83      365.07     38.11 o 
  -1   2  14        0.36       -6.26     15.97 o 
   0   2  14     1719.40     1503.19    108.19 o 
   1   2  14      162.61      176.83     29.25 o 
   2   2  14      123.45      109.41     25.39 o 
   3   2  14      603.00      499.92     42.10 o 
   4   2  14       24.41       53.59     22.43 o 
   5   2  14     1218.71     1376.19    135.24 o 
   6   2  14      113.32      134.93     29.99 o 
   7   2  14      122.23      147.99     50.19 o 
   8   2  14       17.82        3.15     25.65 o 
   9   2  14       78.60       65.15     30.67 o 
  10   2  14      494.69      526.34     87.35 o 
  11   2  14       12.83        4.76     54.14 o 
  12   2  14      714.97      732.03     83.13 o 
  13   2  14      335.19      470.80     78.70 o 
  14   2  14      395.19      418.11    104.12 o 
 -18   3  14        3.92       17.64     21.36 o 
 -17   3  14      150.47       74.09     22.38 o 
 -16   3  14       74.06       28.33     20.92 o 
 -15   3  14       90.49      110.30     26.15 o 
 -14   3  14     1505.30     1607.01     99.59 o 
 -13   3  14      817.67      722.05     79.35 o 
 -12   3  14        2.62       26.62     25.58 o 
 -11   3  14      999.04     1120.89    192.09 o 
 -10   3  14      589.61      518.99     99.95 o 
  -9   3  14      153.49      102.52     51.69 o 
  -8   3  14        4.23       30.33     38.87 o 
  -7   3  14      414.58      500.20     94.19 o 
  -6   3  14     1268.91     1222.09    153.35 o 
  -5   3  14      995.01     1023.89    138.40 o 
  -4   3  14      597.98      456.63     86.71 o 
  -3   3  14      610.99      687.93    129.43 o 
  -2   3  14      191.03      205.82     59.91 o 
  -1   3  14     1570.45     1452.91    294.31 o 
   0   3  14       22.34       25.40     29.49 o 
   1   3  14      314.18      318.82     51.97 o 
   2   3  14      837.29      716.98    106.79 o 
   3   3  14      261.47       82.87     45.28 o 
   4   3  14       20.74       39.94     42.72 o 
   5   3  14       15.33       14.42     24.78 o 
   6   3  14       99.57      125.75     85.43 o 
   7   3  14      681.86      577.26     87.89 o 
   8   3  14      107.74      131.27     40.47 o 
   9   3  14        0.02       14.18     29.88 o 
  10   3  14      658.10      674.94     81.93 o 
  11   3  14      167.32      121.27     40.83 o 
  12   3  14       96.98       52.74     38.27 o 
 -15   4  14      544.16      745.29    126.02 o 
 -14   4  14       82.38       69.25     29.43 o 
 -13   4  14       77.78       44.56     28.67 o 
 -12   4  14      671.26      813.37     72.00 o 
 -11   4  14     1906.05     1776.03    144.75 o 
 -10   4  14       96.04       63.89     34.73 o 
  -9   4  14      166.85       80.73     57.02 o 
  -8   4  14      205.20      250.74     71.98 o 
  -7   4  14      911.75      878.65    133.91 o 
  -6   4  14       98.24      157.83     61.72 o 
  -5   4  14      188.33      204.18     67.92 o 
  -4   4  14       39.41       17.51     44.64 o 
  -3   4  14       30.78      124.94     54.46 o 
  -2   4  14     1056.81     1164.63    152.92 o 
  -1   4  14      395.47      403.23     89.92 o 
   0   4  14        4.29       27.98     45.06 o 
   1   4  14      647.51      766.74    115.33 o 
   2   4  14       29.27       44.00     48.05 o 
   3   4  14        3.14       15.38     45.92 o 
   4   4  14      215.57      286.41     80.30 o 
   5   4  14      632.54      681.74    115.76 o 
   6   4  14       59.54       75.39     51.69 o 
   7   4  14        3.02       24.25     31.54 o 
   8   4  14      199.43      137.20     42.91 o 
   9   4  14      597.13      843.47    321.11 o 
  10   4  14       18.61       45.68     37.86 o 
 -11   5  14       13.98       23.14     41.88 o 
 -10   5  14        8.91       57.89     40.55 o 
  -9   5  14      639.79      844.48    146.09 o 
  -8   5  14        4.11       10.04     51.47 o 
  -7   5  14      283.22      340.65     92.69 o 
  -6   5  14       39.30       90.77     60.44 o 
  -5   5  14      148.70      136.48     63.22 o 
  -4   5  14       11.41       -3.63     42.50 o 
  -3   5  14      720.32      882.71    141.60 o 
  -2   5  14      225.78       94.61     60.44 o 
  -1   5  14      833.80     1092.44    159.54 o 
   0   5  14       81.85       10.89     48.91 o 
   1   5  14       82.53      112.98     60.23 o 
   2   5  14       59.43       54.03     55.74 o 
   3   5  14      121.99      127.51     66.42 o 
   4   5  14        2.22       65.57     57.45 o 
   5   5  14       10.66      -11.32     49.55 o 
   6   5  14        3.99        2.78     57.02 o 
 -19   0  15      256.09      284.80     37.16 o 
 -17   0  15       79.98       80.16     36.18 o 
 -15   0  15      552.55      744.68     67.78 o 
 -13   0  15      105.98       95.61     83.62 o 
 -11   0  15     2914.31     3289.59    222.66 o 
  -9   0  15      298.50      247.83     28.91 o 
  -7   0  15     3705.28     4586.37    292.43 o 
  -5   0  15       59.48       70.91     28.62 o 
  -3   0  15      482.44      461.92     46.32 o 
  -1   0  15        2.23       22.26     25.95 o 
   1   0  15       12.60       16.45     30.97 o 
   3   0  15     3677.63     3734.44    249.61 o 
   5   0  15     4874.02     4895.45    323.39 o 
   7   0  15        3.76      -20.93     26.91 o 
   9   0  15     1560.47     1740.22    198.41 o 
  11   0  15      337.52      303.92     78.81 o 
  13   0  15      223.07      312.04     82.87 o 
 -20   1  15       23.63        5.51     17.49 o 
 -19   1  15       61.32       38.81     17.34 o 
 -18   1  15        0.36       -2.94     14.99 o 
 -17   1  15     1041.28     1106.84     52.99 o 
 -16   1  15       24.29       11.51     17.85 o 
 -15   1  15      110.84       88.85     24.10 o 
 -14   1  15      416.29      570.07     50.39 o 
 -13   1  15     1161.90     1281.39     69.55 o 
 -12   1  15      422.68      351.04     48.09 o 
 -11   1  15      631.35      765.47     92.42 o 
 -10   1  15       42.51       19.38     25.84 o 
  -9   1  15     4885.34     5384.62    342.14 o 
  -8   1  15      706.40      702.90     62.04 o 
  -7   1  15      361.36      415.84     36.26 o 
  -6   1  15       12.00       32.93     15.80 o 
  -5   1  15     1341.67     1414.42     91.65 o 
  -4   1  15      195.10      194.71     27.70 o 
  -3   1  15        3.35        7.10     14.95 o 
  -2   1  15      248.78      250.44     30.47 o 
  -1   1  15      397.32      488.94     43.36 o 
   0   1  15       25.72       29.55     18.23 o 
   1   1  15     1228.35     1182.98     77.76 o 
   2   1  15      375.72      431.98     36.12 o 
   3   1  15       71.53      101.23     18.91 o 
   4   1  15        2.98       17.29     14.91 o 
   5   1  15     2949.37     3073.59    149.18 o 
   6   1  15      239.41      267.01     51.36 o 
   7   1  15     1700.78     1877.56    126.41 o 
   8   1  15       30.78       34.16     21.63 o 
   9   1  15       11.80        5.29     19.88 o 
  10   1  15       14.18       12.48     21.84 o 
  11   1  15      560.91      697.39     64.44 o 
  12   1  15       89.05       82.51     29.23 o 
  13   1  15      335.45      303.99     44.19 o 
  14   1  15        9.65      -17.49     29.90 o 
 -19   2  15      285.86      215.85     29.09 o 
 -18   2  15      414.59      505.89     39.61 o 
 -17   2  15       33.37       40.90     22.61 o 
 -16   2  15      345.07      273.17     37.06 o 
 -15   2  15      932.07      934.97    102.86 o 
 -14   2  15       54.66       40.02     36.70 o 
 -13   2  15      135.28      118.98     46.67 o 
 -12   2  15        7.97       -9.90     28.10 o 
 -11   2  15      890.26     1180.01    156.55 o 
 -10   2  15      114.99      319.30     79.02 o 
  -9   2  15       68.95       10.89     35.03 o 
  -8   2  15      307.45      266.97     67.92 o 
  -7   2  15     1477.24     1174.88    144.59 o 
  -6   2  15      245.18      302.21     68.99 o 
  -5   2  15      124.53       69.60     28.34 o 
  -4   2  15      537.50      491.57     78.60 o 
  -3   2  15      761.49      864.02     79.36 o 
  -2   2  15      105.22       76.75     27.97 o 
  -1   2  15      132.03       81.05     29.90 o 
   0   2  15        1.84        6.74     20.02 o 
   1   2  15      164.70      139.81     28.40 o 
   2   2  15      395.71      367.08     49.52 o 
   3   2  15      273.11      309.17     40.81 o 
   4   2  15      131.21      106.37     28.65 o 
   5   2  15      629.98      690.75     62.01 o 
   6   2  15     1094.18     1342.74    117.36 o 
   7   2  15      995.99     1259.06    110.40 o 
   8   2  15       12.28       17.51     28.54 o 
   9   2  15      551.91      455.38     63.48 o 
  10   2  15      352.27      363.17    118.11 o 
  11   2  15      240.68      181.62     45.87 o 
  12   2  15        5.73       49.04     33.92 o 
  13   2  15      305.99      354.51     61.92 o 
 -17   3  15      244.87      207.46     35.00 o 
 -16   3  15      822.87      810.20     67.48 o 
 -15   3  15       73.42       41.22     57.24 o 
 -14   3  15     1142.05     1001.46    153.35 o 
 -13   3  15      671.79      917.52    148.65 o 
 -12   3  15       31.99       52.11     52.33 o 
 -11   3  15      130.02      210.59     69.63 o 
 -10   3  15       32.29       60.02     50.19 o 
  -9   3  15     1174.24     1300.89    165.95 o 
  -8   3  15      488.21      335.74     79.88 o 
  -7   3  15      197.89      206.10     61.51 o 
  -6   3  15       89.76       38.66     45.49 o 
  -5   3  15      876.32      786.60    118.11 o 
  -4   3  15      210.17      204.82     59.59 o 
  -3   3  15      982.94     1037.34    135.41 o 
  -2   3  15       43.63       58.70     61.40 o 
  -1   3  15       78.31       47.03     31.78 o 
   0   3  15      786.66      775.98     80.91 o 
   1   3  15        3.91       -5.34     36.74 o 
   2   3  15        3.68       17.09     38.87 o 
   3   3  15      696.01      737.27    113.84 o 
   4   3  15     1069.97     1140.50    148.01 o 
   5   3  15      291.72      289.60     50.49 o 
   6   3  15       33.73      -12.70     26.54 o 
   7   3  15      135.24       87.54     36.34 o 
   8   3  15      246.52      203.12     47.30 o 
   9   3  15       70.83       24.29     33.75 o 
  10   3  15        1.29       -4.93     30.88 o 
  11   3  15      363.96      434.22     70.90 o 
 -14   4  15      203.27      253.52     86.28 o 
 -13   4  15        1.70       39.08     52.54 o 
 -12   4  15      251.41      298.79     86.93 o 
 -11   4  15      111.73       70.91     52.75 o 
 -10   4  15      571.05      555.30    111.06 o 
  -9   4  15        1.36       35.24     49.55 o 
  -8   4  15      112.24       72.83     54.46 o 
  -7   4  15       97.06       32.46     51.47 o 
  -6   4  15      671.87      854.95    135.19 o 
  -5   4  15      314.91      241.13     69.63 o 
  -4   4  15      974.51      861.78    130.92 o 
  -3   4  15       29.44       16.23     42.29 o 
  -2   4  15      988.01     1144.34    155.27 o 
  -1   4  15        1.71      -14.31     44.64 o 
   0   4  15      199.35      227.03     71.33 o 
   1   4  15       82.77      115.12     57.67 o 
   2   4  15      259.57      392.77     88.85 o 
   3   4  15        5.33       48.05     49.55 o 
   4   4  15       10.39       -5.98     44.42 o 
   5   4  15      205.66      202.90     71.12 o 
   6   4  15      557.86      711.00    125.80 o 
   7   4  15        0.34       31.61     52.33 o 
   8   4  15       41.10       77.32     46.77 o 
   9   4  15       92.79      129.22     46.05 o 
 -10   5  15      178.53      222.12     86.28 o 
  -9   5  15       77.68      124.09     69.84 o 
  -8   5  15      387.24      431.42    102.94 o 
  -7   5  15       23.36       48.05     57.88 o 
  -6   5  15      156.73      121.31     69.41 o 
  -5   5  15        0.49       35.24     54.25 o 
  -4   5  15       22.09       30.76     49.76 o 
  -3   5  15      181.69       67.92     56.38 o 
  -2   5  15      507.23      480.76    109.35 o 
  -1   5  15      310.33      344.50     90.13 o 
   0   5  15      727.04      558.50    109.99 o 
   1   5  15        1.12      -51.69     42.72 o 
   2   5  15       69.41       35.88     53.18 o 
   3   5  15        1.12        1.92     50.62 o 
   4   5  15      218.24      190.08     74.97 o 
 -18   0  16      531.96      445.56     57.70 o 
 -16   0  16       88.69       72.63     31.51 o 
 -14   0  16     3056.68     3545.91    200.12 o 
 -12   0  16      329.43      381.17     75.61 o 
 -10   0  16     1836.52     2033.33    146.63 o 
  -8   0  16       36.12       -9.40     31.82 o 
  -4   0  16       43.41       53.26     22.83 o 
  -2   0  16     1379.97     1447.62    153.78 o 
   0   0  16     5444.89     6244.12    568.33 o 
   2   0  16     2992.26     3222.44    313.10 o 
   4   0  16      217.95      279.87     48.02 o 
   6   0  16     1207.14     1399.99    165.95 o 
   8   0  16       51.36       32.89     39.51 o 
  10   0  16      793.95      734.92    118.32 o 
  12   0  16       36.91       31.61     49.55 o 
 -19   1  16       76.56       36.01     24.20 o 
 -18   1  16       75.30       62.47     24.54 o 
 -17   1  16       38.41       77.04     23.62 o 
 -16   1  16     2104.20     2534.97    110.23 o 
 -15   1  16        2.77       26.72     24.97 o 
 -14   1  16       51.88       90.28     26.96 o 
 -13   1  16        2.29       64.48     32.93 o 
 -12   1  16      731.85      801.31    129.32 o 
 -11   1  16      337.52      297.12    108.82 o 
 -10   1  16      185.69      148.01     51.26 o 
  -9   1  16       32.88       43.14     41.22 o 
  -8   1  16     2060.07     2289.33    232.37 o 
  -7   1  16      282.93      320.79     65.35 o 
  -6   1  16      113.49       85.22     42.50 o 
  -5   1  16      298.59      517.71     83.29 o 
  -4   1  16      460.66      490.13     54.24 o 
  -3   1  16      435.66      414.27     91.52 o 
  -2   1  16      395.35      412.59     39.86 o 
  -1   1  16       26.61       46.30     20.25 o 
   0   1  16      326.58      371.52     50.62 o 
   1   1  16      290.65      230.36     42.46 o 
   2   1  16      155.08      107.76     39.74 o 
   3   1  16       22.71       14.50     15.48 o 
   4   1  16     2063.19     2772.39    123.11 o 
   5   1  16      151.91      138.19     24.61 o 
   6   1  16      246.84      223.34     34.12 o 
   7   1  16        1.06      -11.26     20.81 o 
   8   1  16     1245.02     1334.28     95.66 o 
   9   1  16        6.22       29.27     23.85 o 
  10   1  16      201.08      198.83     60.76 o 
  11   1  16       34.29       57.53     34.33 o 
  12   1  16      391.27      469.89     85.32 o 
  13   1  16       70.42       32.66     43.68 o 
 -18   2  16      742.64      905.86     86.56 o 
 -17   2  16      175.84      278.54     48.24 o 
 -16   2  16        0.55        2.18     29.79 o 
 -15   2  16      491.99      417.90     98.46 o 
 -14   2  16     1958.43     2291.14    220.09 o 
 -13   2  16       21.49        2.99     50.19 o 
 -12   2  16      146.98       98.89     55.74 o 
 -11   2  16       38.41      125.37     57.67 o 
 -10   2  16     1376.81     1473.89    177.27 o 
  -9   2  16      467.33      482.68     93.76 o 
  -8   2  16       79.37       24.35     37.59 o 
  -7   2  16        7.68       13.88     38.23 o 
  -5   2  16       71.60      105.72     45.92 o 
  -4   2  16      523.05      610.83     96.96 o 
  -3   2  16      621.18      450.86     80.09 o 
  -2   2  16      607.37      626.55     66.75 o 
  -1   2  16       78.02      100.71     59.37 o 
   0   2  16       16.35       12.50     26.78 o 
   1   2  16      704.09      644.54     70.37 o 
   2   2  16     1953.85     1795.79    271.56 o 
   3   2  16      661.53      526.68     87.57 o 
   4   2  16      354.28      314.77     50.25 o 
   5   2  16        2.10       35.82     27.97 o 
   6   2  16      264.87      332.42    115.97 o 
   7   2  16      884.15     1020.86     97.80 o 
   8   2  16       64.25       65.14     33.42 o 
   9   2  16       17.97      -10.74     29.70 o 
  10   2  16      465.31      353.43    127.83 o 
  11   2  16      298.87      360.38     61.91 o 
  12   2  16      305.26      192.02     49.63 o 
 -16   3  16      332.92      277.86     90.98 o 
 -15   3  16      450.92      560.85    123.87 o 
 -14   3  16      130.65      140.75     73.04 o 
 -13   3  16      765.68     1144.56    169.15 o 
 -12   3  16      711.95      958.32    149.29 o 
 -11   3  16      212.88      183.46     67.28 o 
 -10   3  16       52.90       32.46     51.69 o 
  -9   3  16      409.89      743.25    123.02 o 
  -8   3  16      878.22      821.20    128.15 o 
  -7   3  16      210.87      179.83     62.15 o 
  -6   3  16      179.80      166.59     58.73 o 
  -5   3  16       15.14        0.00     38.23 o 
  -4   3  16      130.82      139.89     56.17 o 
  -3   3  16      451.35      414.77     82.44 o 
  -2   3  16      481.70      402.38     80.52 o 
  -1   3  16       11.26      -20.93     39.51 o 
   0   3  16     1164.94     1386.75    167.02 o 
   1   3  16     1297.56     1157.58    146.73 o 
   2   3  16       86.48        0.00     40.15 o 
   3   3  16       30.28       52.75     46.13 o 
   4   3  16      466.52      684.51    110.42 o 
   5   3  16      492.28      387.21     84.15 o 
   6   3  16      265.04      310.62     88.31 o 
   7   3  16      147.41      154.62     54.57 o 
   8   3  16      181.83      183.59     47.11 o 
   9   3  16       44.74      106.93     41.29 o 
  10   3  16       63.10       -2.70     33.15 o 
 -14   4  16      155.26       67.28     63.22 o 
 -13   4  16      426.10      694.12    136.05 o 
 -12   4  16       39.66       76.67     55.53 o 
 -11   4  16      719.04      552.52    114.69 o 
 -10   4  16       97.84       88.63     58.52 o 
  -9   4  16      130.26      165.95     70.05 o 
  -8   4  16       61.19       -5.77     44.00 o 
  -7   4  16      141.11       51.26     52.11 o 
  -6   4  16        4.46       -1.07     47.63 o 
  -5   4  16      581.55      610.62    109.78 o 
  -4   4  16      219.84      330.62     84.58 o 
  -3   4  16      515.50      521.77    103.58 o 
  -2   4  16       58.29      -26.48     40.37 o 
  -1   4  16      384.84      433.99     93.97 o 
   0   4  16        0.82       16.23     48.70 o 
   1   4  16       44.40       19.65     49.98 o 
   2   4  16      210.01      235.79     74.32 o 
   3   4  16      853.73      864.13    132.42 o 
   4   4  16       68.23      132.42     61.51 o 
   5   4  16      100.03       43.36     53.82 o 
   6   4  16      163.16      256.29     83.51 o 
   7   4  16      171.44      267.83     85.00 o 
  -8   5  16      352.74      432.28    107.00 o 
  -7   5  16       16.82       69.63     64.93 o 
  -6   5  16        0.46       25.42     52.97 o 
  -5   5  16      425.20      412.63     99.74 o 
  -4   5  16        0.27       14.95     50.83 o 
  -3   5  16      581.55      430.57    101.24 o 
  -2   5  16       14.87       41.65     56.17 o 
  -1   5  16       81.99      -31.18     47.20 o 
   0   5  16       87.77      251.59     82.23 o 
   1   5  16      449.76      436.34    102.73 o 
   2   5  16        4.66       -9.40     55.96 o 
 -19   0  17       20.29       34.89     33.85 o 
 -17   0  17      852.58      883.70    154.26 o 
 -15   0  17      387.11      345.01     47.15 o 
 -13   0  17     1196.75     1238.96    108.49 o 
 -11   0  17      197.95      223.91     60.23 o 
   3   0  17     2101.26     2033.01    152.09 o 
   5   0  17      379.99      474.99     85.43 o 
   7   0  17      909.54     1102.91    145.66 o 
   9   0  17        2.51       20.50     36.31 o 
  11   0  17      119.46        4.06     43.57 o 
 -18   1  17       29.62       28.78     29.23 o 
 -17   1  17        0.20       12.40     26.70 o 
 -16   1  17        6.64       12.28     25.43 o 
 -15   1  17     2712.59     3202.38    185.80 o 
 -14   1  17       14.66       52.02     28.52 o 
 -13   1  17        7.23       17.79     26.67 o 
 -12   1  17       72.79       84.27     35.07 o 
 -11   1  17       90.69       44.21     47.20 o 
 -10   1  17      101.09      105.08     50.62 o 
  -9   1  17        3.60       23.07     41.01 o 
  -8   1  17        5.85      -21.78     33.96 o 
  -7   1  17     1533.90     1692.81    184.32 o 
  -6   1  17      206.82      200.55     56.81 o 
  -5   1  17        0.93      -22.21     32.46 o 
  -4   1  17      186.38      272.10     58.73 o 
  -3   1  17      203.32      177.91     49.55 o 
  -2   1  17       64.31       36.52     36.52 o 
  -1   1  17      111.30       60.23     39.73 o 
   0   1  17      228.17      304.56     60.87 o 
   1   1  17     1636.35     1905.10    208.66 o 
   2   1  17       83.26       98.03     33.81 o 
   3   1  17       61.29       45.33     23.96 o 
   4   1  17      224.51      144.44     35.05 o 
   5   1  17     1876.43     2001.21    146.19 o 
   6   1  17       19.00        3.01     23.54 o 
   7   1  17       96.25       60.45     60.87 o 
   8   1  17        0.91        5.44     26.96 o 
   9   1  17     1014.79      953.07     96.45 o 
  10   1  17       54.24       40.70     31.21 o 
  11   1  17       78.31       31.89     35.81 o 
  12   1  17       15.78       14.65     35.67 o 
 -17   2  17      179.62      150.44     43.65 o 
 -16   2  17       60.23       90.08     43.88 o 
 -15   2  17        0.22       15.14     36.98 o 
 -14   2  17      776.61      556.37    110.42 o 
 -12   2  17       12.52       41.22     53.82 o 
 -11   2  17      147.22       93.33     55.10 o 
 -10   2  17        9.79       24.35     44.64 o 
  -8   2  17       85.73       15.59     41.22 o 
  -7   2  17        5.96        2.35     36.52 o 
  -6   2  17        3.32       14.10     39.51 o 
  -5   2  17      489.84      485.67     88.42 o 
  -4   2  17      296.70      241.77     62.15 o 
  -3   2  17       40.47       36.95     38.66 o 
  -2   2  17      813.45      777.42    108.50 o 
  -1   2  17       88.52       18.58     36.52 o 
   0   2  17      304.65      336.60     68.56 o 
   1   2  17       38.30       85.86     45.92 o 
   2   2  17       10.13      -17.73     37.80 o 
   3   2  17      467.79      567.05     94.19 o 
   4   2  17      455.44      409.21     81.80 o 
   5   2  17      473.09      463.29     71.44 o 
   6   2  17      101.44       37.69     31.48 o 
   7   2  17      922.66      950.45     95.18 o 
   8   2  17      174.99      252.38     57.88 o 
   9   2  17       29.60       33.90     34.71 o 
  10   2  17        1.71       12.05     33.89 o 
  11   2  17      118.52      149.71     48.51 o 
 -16   3  17      623.33     1246.65    189.44 o 
 -15   3  17      245.62      329.12    101.02 o 
 -14   3  17        1.42       -3.84     54.25 o 
 -13   3  17        0.41      -19.01     53.18 o 
 -12   3  17      499.30      648.85    122.59 o 
 -11   3  17      634.94      803.69    134.98 o 
 -10   3  17      390.24      376.54     92.91 o 
  -9   3  17        4.01       16.66     45.92 o 
  -8   3  17      136.28      287.05     77.31 o 
  -7   3  17      382.27      256.29     77.31 o 
  -6   3  17      256.99      325.28     78.60 o 
  -5   3  17        0.95       12.60     40.58 o 
  -4   3  17       63.67       40.15     47.84 o 
  -3   3  17     1153.22     1023.03    138.82 o 
  -2   3  17      357.34      370.34     79.02 o 
  -1   3  17        9.19       15.38     40.58 o 
   0   3  17       40.26       53.18     45.92 o 
   1   3  17      255.68       80.30     52.11 o 
   2   3  17      874.08      807.96    121.31 o 
   3   3  17      111.47      109.35     56.81 o 
   4   3  17      106.76      144.16     60.23 o 
   5   3  17      725.43      932.48    136.69 o 
   6   3  17      263.70      325.49     82.44 o 
   7   3  17      150.11      170.78     46.47 o 
   8   3  17      330.74      242.90     58.63 o 
   9   3  17      141.32      130.29     49.98 o 
 -12   4  17      131.31      172.14     77.96 o 
 -11   4  17       51.53      100.81     67.06 o 
 -10   4  17      405.08      401.74    102.73 o 
  -9   4  17       26.61        1.07     53.18 o 
  -8   4  17       17.19       35.45     55.10 o 
  -7   4  17      178.29      168.51     72.40 o 
  -6   4  17      271.70      167.44     67.28 o 
  -5   4  17       27.66      -36.09     42.50 o 
  -4   4  17      275.78      208.02     67.06 o 
  -3   4  17        9.55        3.42     47.63 o 
  -2   4  17       74.05       -4.70     45.28 o 
  -1   4  17      158.66       76.67     54.46 o 
   0   4  17      898.58      956.61    143.31 o 
   1   4  17      132.19       48.05     53.61 o 
   2   4  17       28.99       -4.91     49.76 o 
   3   4  17      277.61      325.28     85.43 o 
   4   4  17      264.07      310.97     84.79 o 
   5   4  17       10.64       48.91     57.67 o 
   6   4  17       94.30       37.16     63.22 o 
  -5   5  17       29.58       12.17     56.60 o 
  -4   5  17       27.78        0.43     51.90 o 
  -3   5  17       10.68       29.05     58.52 o 
  -2   5  17      452.31      476.28    110.42 o 
 -18   0  18      410.85      459.38     61.61 o 
 -16   0  18     2445.15     2838.99    171.59 o 
 -14   0  18      201.16      251.07     50.22 o 
 -12   0  18      398.31      300.93     75.61 o 
   4   0  18     1909.69     1897.20    210.37 o 
   6   0  18      248.76      121.74     51.90 o 
   8   0  18      189.94      218.28     66.85 o 
  10   0  18        0.84      -13.46     36.52 o 
 -18   1  18      809.68      778.75     86.14 o 
 -17   1  18       29.56        3.50     32.75 o 
 -16   1  18        2.57      -26.76     28.88 o 
 -15   1  18       10.92       34.79     30.12 o 
 -14   1  18     1853.20     2052.28    184.84 o 
 -13   1  18       31.24       12.27     27.63 o 
 -12   1  18        1.50       52.97     49.34 o 
 -11   1  18       11.11       44.00     52.33 o 
 -10   1  18      227.07      197.99     61.94 o 
  -9   1  18        6.84      -25.42     36.74 o 
  -8   1  18        9.55       45.06     39.73 o 
  -7   1  18       88.92       79.66     44.42 o 
  -6   1  18      264.98      268.89     66.42 o 
  -5   1  18      107.03       88.42     43.78 o 
  -2   1  18      423.84      449.37     75.18 o 
  -1   1  18        4.79      -14.95     32.68 o 
   0   1  18       24.20      -26.27     32.04 o 
   4   1  18       57.01       33.61     26.48 o 
   5   1  18       86.40      104.29     35.96 o 
   6   1  18     1363.89      965.76     94.46 o 
   7   1  18       90.68       60.36     31.65 o 
   8   1  18        8.81       14.70     29.88 o 
   9   1  18       13.93       -2.65     30.13 o 
  10   1  18      324.86      370.92     82.65 o 
  11   1  18       53.34       19.93     35.52 o 
 -17   2  18       52.16       91.69     39.05 o 
 -16   2  18      627.76      859.17    203.65 o 
 -15   2  18       90.20      185.81     76.03 o 
 -14   2  18       19.91      -53.61     47.84 o 
 -13   2  18      638.80      505.32    105.93 o 
 -11   2  18      143.39      121.31     59.59 o 
 -10   2  18        1.42       39.08     52.33 o 
  -9   2  18       53.09       31.82     44.21 o 
  -7   2  18      297.61      258.21     69.41 o 
  -6   2  18        0.04       -3.42     38.66 o 
  -5   2  18       38.24       49.98     43.57 o 
  -3   2  18      305.50      271.03     66.00 o 
  -2   2  18       41.55       63.01     47.20 o 
  -1   2  18       56.85      -33.96     35.67 o 
   0   2  18     1019.52      831.88    113.62 o 
   1   2  18      354.55      230.66     65.35 o 
   2   2  18        5.47      -26.48     38.44 o 
   3   2  18       55.61       85.22     50.19 o 
   4   2  18      946.44     1108.46    140.32 o 
   5   2  18      156.64      236.43     67.92 o 
   6   2  18      534.67      528.41     71.68 o 
   7   2  18      121.32       66.03     36.59 o 
   8   2  18      551.10      431.51     65.47 o 
   9   2  18       88.74       95.29     41.00 o 
  10   2  18        5.15       -9.00     34.31 o 
 -15   3  18      220.73      319.08    104.87 o 
 -14   3  18      488.61      458.55    109.35 o 
 -13   3  18        1.66       -8.97     51.47 o 
 -12   3  18      125.10       83.29     65.35 o 
 -11   3  18       77.26      123.87     68.99 o 
 -10   3  18      263.18      211.65     76.67 o 
  -9   3  18      151.42       52.11     54.68 o 
  -8   3  18       42.35       73.68     55.53 o 
  -7   3  18      290.40      252.02     71.76 o 
  -6   3  18      278.67      427.37     89.06 o 
  -4   3  18        3.34      -16.45     40.15 o 
  -3   3  18      274.76      260.35     71.12 o 
  -2   3  18      539.03      397.04     87.57 o 
  -1   3  18      801.08      694.98    115.97 o 
   0   3  18      118.55       73.68     50.19 o 
   1   3  18       68.01       34.39     45.71 o 
   2   3  18      595.20      553.38     99.74 o 
   3   3  18      513.97      337.66     80.95 o 
   4   3  18       63.46       43.57     54.89 o 
   5   3  18      149.80      133.91     63.43 o 
   6   3  18       54.67       52.33     56.17 o 
   7   3  18      183.11      194.61     49.89 o 
   8   3  18      226.42      309.11    141.49 o 
 -11   4  18       86.35       61.30     61.30 o 
 -10   4  18       93.46       12.81     57.24 o 
  -9   4  18      274.00      237.07     85.00 o 
  -8   4  18        1.40       23.28     56.17 o 
  -7   4  18      538.81      859.86    139.04 o 
  -6   4  18      111.87       59.37     53.18 o 
  -5   4  18        2.40       31.40     52.54 o 
  -4   4  18        2.06      -13.24     46.77 o 
  -3   4  18      115.35       92.69     61.72 o 
  -2   4  18       51.59      -30.33     49.55 o 
  -1   4  18      196.92       69.63     53.39 o 
   0   4  18      497.28      335.53     86.93 o 
   1   4  18      637.11      777.85    134.77 o 
   2   4  18      207.67      246.68     84.79 o 
   3   4  18       39.87      104.65     64.71 o 
   4   4  18      145.01       68.34     63.86 o 
 -17   0  19      363.02      385.56     70.99 o 
 -15   0  19     1378.32     1655.43    207.81 o 
   5   0  19     1196.35      845.98    126.65 o 
   7   0  19        0.47       27.12     39.51 o 
   9   0  19      222.87      170.65     68.56 o 
 -17   1  19      586.64      725.25     83.25 o 
 -16   1  19        4.32       -3.90     39.72 o 
 -15   1  19        2.24      -21.27     38.21 o 
 -14   1  19       64.04       65.14     57.88 o 
 -13   1  19      724.43      676.61    119.39 o 
 -12   1  19        6.59       24.13     50.62 o 
 -11   1  19        0.34       29.47     49.55 o 
 -10   1  19       23.75       73.04     49.34 o 
  -9   1  19      585.53      669.35    107.43 o 
  -8   1  19       57.89       88.63     49.76 o 
  -7   1  19       58.15       85.00     46.77 o 
  -5   1  19      672.56      570.04     90.56 o 
  -4   1  19       35.95       35.88     38.66 o 
   5   1  19       79.64       84.17     33.75 o 
   6   1  19       32.27        8.62     32.04 o 
   7   1  19      555.15      464.74    120.46 o 
   8   1  19       36.95       -4.70     27.10 o 
   9   1  19        1.14        1.50     43.36 o 
 -16   2  19      119.42      211.01     83.94 o 
 -14   2  19      130.50      127.08     71.12 o 
 -13   2  19       16.67        9.40     51.69 o 
 -12   2  19       11.89       64.50     55.53 o 
 -11   2  19       29.67        6.41     51.90 o 
 -10   2  19      232.05      320.79     80.52 o 
  -9   2  19      106.81       26.91     50.62 o 
  -8   2  19      156.05      146.09     59.16 o 
  -6   2  19       63.00      109.56     55.32 o 
  -4   2  19      262.13      153.13     56.60 o 
  -2   2  19      301.92      315.45     73.90 o 
  -1   2  19      128.54      108.92     52.11 o 
   0   2  19       20.55      -18.79     36.09 o 
   1   2  19      377.79      467.95     86.50 o 
   2   2  19      123.45      162.75     58.09 o 
   3   2  19        6.03       58.09     50.19 o 
   4   2  19       94.71       -2.99     46.99 o 
   5   2  19      659.07      766.10    118.32 o 
   6   2  19      177.82      165.54     46.11 o 
   7   2  19      205.64      111.29     43.44 o 
   8   2  19      169.98      114.05     64.07 o 
 -13   3  19      309.84      649.91    134.77 o 
 -12   3  19        2.34        4.70     56.17 o 
 -11   3  19       45.53       -3.42     57.88 o 
 -10   3  19      110.08      145.23     70.27 o 
  -9   3  19      143.97      245.83     77.74 o 
  -8   3  19      308.31      292.17     84.36 o 
  -7   3  19       20.71       65.78     55.10 o 
  -6   3  19       58.65      176.20     68.77 o 
  -5   3  19      956.88      863.28    132.20 o 
  -4   3  19      547.36      428.86     90.77 o 
  -3   3  19       60.38       41.22     47.84 o 
  -2   3  19      887.95      923.93    134.77 o 
  -1   3  19      253.48      412.42     91.41 o 
   1   3  19       32.24       13.03     45.49 o 
   2   3  19       49.95      146.51     63.86 o 
   3   3  19      369.80      307.55     81.16 o 
   4   3  19       68.15       22.64     52.54 o 
   5   3  19       15.89       -3.42     56.17 o 
   6   3  19      201.32      335.74     91.62 o 
  -9   4  19        1.32       -3.84     57.45 o 
  -7   4  19       55.82       27.55     56.38 o 
  -6   4  19      164.76       98.25     65.14 o 
  -5   4  19       41.20       48.27     57.45 o 
  -4   4  19      122.20      -40.37     50.19 o 
  -3   4  19       73.29       21.36     56.60 o 
  -2   4  19      329.70      326.13     88.42 o 
  -1   4  19        4.16       92.05     62.36 o 
   0   4  19      172.33       84.58     63.22 o 
   1   4  19      417.55      448.72    101.02 o 
   2   4  19      202.92      237.28     80.95 o 
 -16   0  20      168.94      138.40     76.03 o 
   6   0  20      159.21      122.38     57.24 o 
   8   0  20        0.20       10.47     45.28 o 
 -16   1  20      413.81      305.63     67.81 o 
 -15   1  20        0.87       20.72     56.17 o 
 -14   1  20       30.62       23.92     57.45 o 
 -13   1  20       70.66      127.51     65.57 o 
 -12   1  20      327.46      196.28     69.41 o 
 -11   1  20        8.64       42.29     51.04 o 
 -10   1  20      101.51       67.06     54.03 o 
  -9   1  20      197.53      197.77     65.57 o 
   6   1  20      140.84      152.28     60.02 o 
   7   1  20        1.86       28.19     50.83 o 
   8   1  20      313.06      564.91    113.41 o 
 -13   2  20        1.56       16.02     54.46 o 
 -12   2  20        7.73      -33.75     51.26 o 
 -11   2  20        1.12      -14.95     51.69 o 
 -10   2  20       70.76       92.48     57.24 o 
  -9   2  20      466.25      318.44     81.80 o 
  -8   2  20      112.00       96.11     55.10 o 
  -7   2  20      247.81       92.48     55.74 o 
  -6   2  20      344.23      395.97     84.15 o 
  -5   2  20       23.94       56.81     45.49 o 
  -4   2  20       15.44       19.44     43.36 o 
  -3   2  20      201.15       91.84     53.39 o 
  -1   2  20      157.67      215.07     64.71 o 
   0   2  20        3.53        5.34     40.15 o 
   1   2  20        1.98       20.93     45.49 o 
   2   2  20      708.48      686.86    108.71 o 
   3   2  20       12.16       46.99     50.62 o 
   7   2  20      106.74       54.46     54.68 o 
 -12   3  20      206.43      148.22     72.40 o 
 -11   3  20        2.67       54.25     59.16 o 
 -10   3  20      100.95       62.58     61.94 o 
  -9   3  20       44.77      124.09     66.64 o 
  -8   3  20      530.64      589.04    112.55 o 
  -7   3  20      339.30      261.20     78.17 o 
  -6   3  20        2.88       29.90     49.98 o 
  -5   3  20      136.01       51.69     52.11 o 
  -4   3  20      261.39      261.42     79.24 o 
  -3   3  20      615.39      478.20     98.67 o 
  -2   3  20      118.77       69.41     56.60 o 
  -1   3  20      433.27      501.48     98.25 o 
   0   3  20      453.28      583.92    107.86 o 
   1   3  20      102.91       16.66     54.68 o 
   2   3  20        9.32       23.07     51.26 o 
   3   3  20      262.67      342.15     83.94 o 
   4   3  20      206.68      219.13     76.46 o 
  -4   4  20       11.86      -70.16     46.77 o 
  -3   4  20      431.10      304.13     86.71 o 
   7   0  21       59.72       -2.56     46.35 o 
 -14   1  21       12.90       30.76     57.67 o 
 -13   2  21      271.11      442.32    107.64 o 
 -12   2  21       39.16      -15.16     55.53 o 
 -11   2  21       10.98       13.88     54.68 o 
 -10   2  21       45.22       91.41     58.31 o 
  -8   2  21      172.07      139.47     65.57 o 
  -7   2  21      235.53      146.51     61.30 o 
  -6   2  21       34.48        0.85     46.13 o 
  -5   2  21      643.89      541.20     97.60 o 
  -4   2  21       19.46       -1.07     42.07 o 
  -3   2  21        9.31      -24.77     42.50 o 
  -2   2  21      358.56      464.32     91.41 o 
 -10   3  21      105.68       75.82     69.41 o 
  -9   3  21       76.38      -21.57     53.61 o 
  -8   3  21      136.70      106.79     67.06 o 
  -7   3  21      315.35      229.59     82.65 o 
  -6   3  21      338.92      319.72     85.00 o 
  -5   3  21       10.00      -12.17     49.12 o 
  -4   3  21      395.77      286.41     81.59 o 
  -3   3  21      322.95      265.48     80.73 o 
  -2   3  21      293.47      115.76     59.59 o 
  -1   3  21       64.10       18.37     51.26 o 
   0   3  21      218.83      260.14     79.02 o 
   1   3  21      102.46       60.44     60.02 o 
   2   3  21      227.19      149.29     70.05 o 
 -11   2  22        3.65        7.48     55.74 o 
 -10   2  22      431.99      284.70     83.29 o 
  -9   2  22        2.44       37.38     58.95 o 
  -7   2  22      133.48      125.80     63.01 o 
  -6   2  22       38.00       49.12     56.17 o 
  -5   3  22      211.30      181.33     70.48 o 
  -4   3  22       25.80        4.91     55.10 o 
                                                 
